# Supplementary material for: The Role of Feed Restriction on DNA Methylation, Feed Efficiency, Metabolome, Biochemical Profile, and Progesterone Patterns in the Female Filial Generation (F1) Obtained From Early Feed Restricted Ewes (F0)
Source: Front Physiol. 2021 Dec 27;12:779054. doi: 10.3389/fphys.2021.779054 (PMC8745145; doi:10.3389/fphys.2021.779054)
Supplement: Supplementary file 2 [file Data_Sheet_1.zip]

Archive with 5 entries (5 files):
- Supplementary Material 5 _Gene_list_GO_F0.xlsx
- Supplementary Material 1_Data and Methylation Stat.xlsx
- Supplementary Material 2_Significant_Methylation_Sites_and_GENES_F0.xlsx
- Supplementary Material 3_Significant_Methylation_Sites_and_GENES_F1.xlsx
- Supplementary Material 4_Gene_list_GO_F1.xlsx
