# Supplementary material for: The Role of Feed Restriction on DNA Methylation, Feed Efficiency, Metabolome, Biochemical Profile, and Progesterone Patterns in the Female Filial Generation (F1) Obtained From Early Feed Restricted Ewes (F0)
Source: Front Physiol. 2021 Dec 27;12:779054. doi: 10.3389/fphys.2021.779054 (PMC8745145; doi:10.3389/fphys.2021.779054)
Supplement: Supplementary file 2 [file Data_Sheet_1.zip › Supplementary Material 5 _Gene_list_GO_F0.xlsx]

## Sheet: TSS_Hyper_Hypo (Suppl. Table 4)
Enrichment FDR	Genes in list	Total genes	Functional Category	Genes
0.024319	2	41	Regulation of collagen metabolic process	F2 SCX
0.024319	2	27	Positive regulation of collagen metabolic process	F2 SCX
0.024319	2	45	Collagen biosynthetic process	F2 SCX
0.024319	2	36	Regulation of collagen biosynthetic process	F2 SCX
0.024319	2	26	Positive regulation of collagen biosynthetic process	F2 SCX
0.024319	6	1392	Immune effector process	PMAIP1 SUSD4 F2 FUT7 LAMP1 DOCK1
0.0301216	5	991	Positive regulation of immune response	BCAR1 SUSD4 LAMP1 DOCK1 F2
0.0402026	2	71	Regulation of protein activation cascade	SUSD4 F2
0.0402026	2	70	Regulation of complement activation	SUSD4 F2
0.0483406	2	93	Complement activation	SUSD4 F2
0.0483406	4	763	Activation of immune response	BCAR1 SUSD4 DOCK1 F2
0.0483406	5	1301	Positive regulation of immune system process	BCAR1 SUSD4 LAMP1 DOCK1 F2
0.0483406	2	92	Vascular endothelial growth factor receptor signaling pathway	BCAR1 DOCK1
0.0483406	5	1325	Regulation of immune response	BCAR1 SUSD4 LAMP1 DOCK1 F2
0.0483406	3	376	Protein maturation	GLRX3 SUSD4 F2
0.0483406	2	89	Regulation of humoral immune response	SUSD4 F2

## Sheet: TSS_Hyper = low methylation ADL
Enrichment FDR	Genes in list	Total genes	Functional Category	Genes
0.00667949	2	27	Positive regulation of collagen metabolic process	F2 SCX
0.00667949	2	26	Positive regulation of collagen biosynthetic process	F2 SCX
0.00750012	2	41	Regulation of collagen metabolic process	F2 SCX
0.00750012	2	45	Collagen biosynthetic process	F2 SCX
0.00750012	2	36	Regulation of collagen biosynthetic process	F2 SCX
0.0133552	2	71	Regulation of protein activation cascade	SUSD4 F2
0.0133552	2	70	Regulation of complement activation	SUSD4 F2
0.0150968	3	376	Protein maturation	GLRX3 SUSD4 F2
0.0160008	2	93	Complement activation	SUSD4 F2
0.0160008	2	89	Regulation of humoral immune response	SUSD4 F2
0.0206637	2	113	Collagen metabolic process	F2 SCX
0.0206637	2	116	Protein activation cascade	SUSD4 F2
0.021074	2	122	Regulation of acute inflammatory response	SUSD4 F2
0.026027	2	146	Regulation of protein maturation	SUSD4 F2
0.026027	2	144	Regulation of protein processing	SUSD4 F2
0.0366862	4	1392	Immune effector process	PMAIP1 SUSD4 F2 DOCK1
0.0377164	2	188	Acute inflammatory response	SUSD4 F2

## Sheet: TSS_Hypo = high methylation ADL
no enrichment

## Sheet: TSS_GB_Hyper = low methylation 
no enrichment

## Sheet: TSS_GB_Hypo = high methylation 
no enrichment
