# Supplementary material for: The Role of Feed Restriction on DNA Methylation, Feed Efficiency, Metabolome, Biochemical Profile, and Progesterone Patterns in the Female Filial Generation (F1) Obtained From Early Feed Restricted Ewes (F0)
Source: Front Physiol. 2021 Dec 27;12:779054. doi: 10.3389/fphys.2021.779054 (PMC8745145; doi:10.3389/fphys.2021.779054)
Supplement: Supplementary file 2 [file Data_Sheet_1.zip › Supplementary Material 1_Data and Methylation Stat.xlsx]

## Sheet: Sheet1
Sample	Number of reads	Number of reads after trimming	Mappability (%)	CpG Methylation (%)
SH1	43771185	43425427	68.2336	53.451
SH13	50556450	49993418	65.6169	53.279
SH14	48392863	47942399	64.8551	55.713
SH16	36991357	36767249	67.7126	50.638
SH17	48315774	47869927	64.8079	53.727
SH27	45005285	44653345	64.482	54.564
SH3	49100098	48624668	67.202	53.854
SH50	39394637	39012186	64.7737	53.032
SH51	42399053	48660379	64.7143	52.402
SH5	49088594	49287229	63.7418	54.426
SH55	46292460	45882554	67.061	54.168
SH56	48624997	48233286	64.2964	53.784
SH6	44286033	43880258	65.5262	54.503
SH7	49052829	48591107	64.5418	52.832
SH80	44512506	44078479	67.3128	52.686
SH83	44703383	44320721	65.6028	54.375
SH84	48647766	48174076	64.5209	53.143
SH85	47043807	46700045	64.5196	53.063
SH88	42324094	42000189	65.4148	53.743
