# Supplementary material for: The Role of Feed Restriction on DNA Methylation, Feed Efficiency, Metabolome, Biochemical Profile, and Progesterone Patterns in the Female Filial Generation (F1) Obtained From Early Feed Restricted Ewes (F0)
Source: Front Physiol. 2021 Dec 27;12:779054. doi: 10.3389/fphys.2021.779054 (PMC8745145; doi:10.3389/fphys.2021.779054)
Supplement: Supplementary file 2 [file Data_Sheet_1.zip › Supplementary Material 2_Significant_Methylation_Sites_and_GENES_F0.xlsx]

## Sheet: Significant methylation sites
Chromosome	Position	P value	Q value	Methylation differences
1	145577	9.46898e-06	0.0143033	36.9132
1	255514	4.17843e-10	1.53019e-05	60.8676
1	788693	3.17026e-05	0.0265969	44.42
1	1626256	1.79592e-06	0.00555142	28.3369
1	1626279	1.25754e-05	0.0166969	31.9353
1	2115170	6.54813e-05	0.0377682	46.7578
1	2890813	2.00845e-05	0.0212916	37.9265
1	2926272	1.9491e-05	0.0209258	25.056
1	2926285	0.000109109	0.0482913	27.8195
1	2926287	6.80714e-09	0.00012761	31.1884
1	2926290	1.06494e-06	0.00405066	31.5482
1	2926292	3.01126e-07	0.00183793	30.2005
1	2926307	1.62531e-05	0.0193471	27.3141
1	2926326	3.31179e-06	0.00784225	33.2209
1	3204365	1.50074e-06	0.00498569	30.9482
1	4575423	9.05224e-09	0.000160164	42.4085
1	12296097	4.86785e-39	7.66543e-33	-43.3151
1	25394985	4.88576e-10	1.7097e-05	31.5128
1	38980543	1.08821e-06	0.00408071	-26.2315
1	42226650	1.31395e-07	0.00119497	-53.588
1	42825556	2.47189e-05	0.0235173	-44.343
1	52643779	9.75507e-05	0.0462238	26.8116
1	60638813	1.03526e-05	0.0150668	27.0952
1	68778767	3.37077e-06	0.00790593	29.3349
1	96505798	1.08092e-07	0.00103788	-29.774
1	96505805	5.92472e-09	0.000118097	-36.3465
1	98137262	2.22596e-06	0.00620396	52.8662
1	98137270	9.62641e-05	0.0458438	56.1393
1	112395969	7.6448e-05	0.0407941	-42.5
1	127324249	1.3502e-05	0.0173707	28.2246
1	130624944	5.3603e-09	0.000111064	-73.5484
1	131384195	1.9281e-06	0.00576538	-45.5872
1	131387351	1.11044e-05	0.0157424	-39.4422
1	131388461	1.89472e-15	2.38454e-10	-51.5528
1	131392987	1.25011e-06	0.00442995	-35.2585
1	131394057	0.000103532	0.0472545	-29.8584
1	138056120	2.03198e-06	0.00593307	36.155
1	228385734	6.14888e-07	0.00285625	27.4242
1	282797288	4.76271e-06	0.00970229	28.1599
1	285118215	6.35239e-06	0.0113663	28.243
1	285719954	0.000106352	0.0479692	-64.5814
1	286247522	0.00010187	0.0469409	29.023
1	288314248	8.12888e-05	0.0421211	-53.8361
1	288970675	2.15086e-08	0.000302409	-70.4225
1	289353148	2.45942e-05	0.0235108	37.2962
1	290238935	9.36832e-10	2.89262e-05	34.9541
1	297009955	4.99789e-07	0.00252251	30.2483
10	35176903	2.91787e-05	0.025547	25.1103
10	35336813	6.29401e-06	0.0113013	-50.2534
10	91509389	4.12749e-05	0.0300074	-26.3757
10	94799546	1.5888e-05	0.0190984	25.0729
10	94953831	5.77543e-05	0.0354409	79.7387
10	95363186	2.68338e-05	0.0246056	31.6141
10	96384255	1.20408e-05	0.0163042	-26.9142
10	96549071	3.50938e-05	0.0280256	27.6133
10	96692318	2.07851e-05	0.0215758	-25.1969
10	97204770	1.40719e-07	0.0012043	36.5919
10	97204775	3.85942e-05	0.0292281	30.5479
10	97204789	6.52353e-07	0.00297477	35.7932
10	97204798	6.00468e-05	0.0361199	29.2291
10	97204845	7.24882e-10	2.37808e-05	26.3727
10	97204888	4.53764e-07	0.00238182	40.0271
11	44302	5.08471e-05	0.0332452	41.9479
11	453093	1.83501e-05	0.0205084	25.5547
11	964491	9.76229e-05	0.0462238	56.2425
11	1739870	2.06095e-06	0.00597608	33.6787
11	1994173	3.56412e-05	0.028189	42.7631
11	10237131	4.24537e-06	0.00905855	44.0346
11	11426927	1.35693e-05	0.0174004	34.2593
11	11958012	1.1094e-05	0.0157424	41.9038
11	14298788	1.77089e-06	0.00554401	31.5789
11	17640118	3.96135e-06	0.00867589	-31.6212
11	19227275	2.46662e-07	0.00164585	27.9279
11	19863167	1.23125e-05	0.0164869	33.717
11	25961406	7.65849e-08	0.000793413	-30.7051
11	33041067	2.6721e-07	0.00172202	-26.614
11	35756950	8.41411e-05	0.0429351	26.1261
11	43390356	6.35912e-06	0.0113663	26.6333
11	50871129	4.50279e-06	0.00937908	26.8136
12	243113	1.41102e-05	0.0178327	37.1446
12	1690363	8.12397e-05	0.0421095	-27.2789
12	2365977	8.60329e-05	0.0435896	-39.0408
12	2394580	7.75051e-07	0.0033039	43.8131
12	2396729	1.86226e-10	7.92573e-06	39.7436
12	2430557	7.78703e-06	0.0129486	-44.0088
12	29210483	1.93216e-05	0.0209104	29.0289
12	49233639	1.00374e-08	0.000169957	-26.3116
12	52587880	5.7036e-06	0.010705	-49.8759
12	53460565	1.12716e-05	0.0158336	26.462
12	55218155	3.31281e-05	0.0272912	-35.7971
12	57608866	4.78816e-06	0.00972897	-32.3678
12	77372260	3.11773e-05	0.0264095	-25.0788
12	79016108	8.71292e-05	0.0438142	25.0611
12	81922177	7.49984e-05	0.0403038	-56.6548
12	83090082	4.45136e-05	0.0310985	25.7326
12	83433269	6.62398e-05	0.0379856	35.989
12	84379623	2.85724e-06	0.00708555	45.1206
13	41289613	2.94415e-05	0.0256366	26.3296
13	56547536	9.64556e-05	0.045888	-25.047
13	61128646	0.000105416	0.0477425	-25.5936
13	68424100	2.38865e-05	0.0232029	33.0319
13	79583621	9.39257e-05	0.0452131	-48.6301
13	84385577	1.22629e-07	0.00113591	25.6074
13	84681763	6.40281e-05	0.037329	-36.7914
13	85015812	4.83363e-12	3.4598e-07	43.5115
13	85015843	1.88889e-05	0.0206847	51.6396
13	85053598	5.1966e-06	0.0102321	-49.3466
13	85064088	6.99194e-05	0.0390561	-25.4658
13	85144690	2.27594e-07	0.00157883	-54.253
14	2150460	8.68339e-06	0.0137012	-26.8048
14	4951353	2.27901e-09	5.69648e-05	-47.9452
14	5954874	1.95085e-05	0.0209266	-34.1176
14	6026262	6.83022e-06	0.0119773	-47.5962
14	6255690	3.55258e-05	0.0281719	33.4793
14	6376609	4.62215e-06	0.00951875	-48.8654
14	6585703	2.12431e-13	1.96775e-08	-58.5003
14	12269208	0.000107879	0.0481106	26.1134
14	13286957	1.277e-05	0.01687	37.1099
14	13853889	6.47851e-05	0.0375219	34.4763
14	41172553	2.89823e-05	0.0254538	-31.1955
14	47085460	1.71339e-06	0.00542875	27.5525
14	51330317	6.44123e-12	4.22627e-07	37.2182
14	52568463	8.6998e-05	0.0437688	-25.1107
14	55421314	3.9251e-05	0.0293809	30.121
14	57900110	0.000104095	0.0473706	-30.4167
14	59944832	3.6579e-08	0.000452499	32.8936
14	62476699	7.40646e-05	0.0400641	41.0963
14	66574333	3.65788e-06	0.00828762	25.8314
14	66739896	1.92575e-05	0.0208706	31.7787
14	66739898	1.33858e-05	0.0172919	30.9649
14	68497687	9.0157e-05	0.0444397	34.5327
14	68778801	1.1152e-09	3.31343e-05	28.564
14	68778818	0.000115967	0.0499772	25.4435
14	68778851	3.30056e-05	0.0272157	28.5445
14	68779179	1.29751e-06	0.00452036	26.9672
14	69443236	5.88806e-05	0.035818	-26.1988
14	70784458	0.000111271	0.0488484	-60.0627
15	13356595	6.51839e-06	0.0115984	25.0774
15	24257459	1.43372e-05	0.0179645	34.7097
15	26087317	3.72136e-07	0.00212321	68.3879
15	27360888	1.61448e-26	4.18806e-21	57.3057
15	28782154	3.43563e-09	7.81789e-05	30.325
15	30924465	4.572e-08	0.000525949	-30.5882
15	31089120	5.08587e-05	0.0332452	36.1715
15	33305513	6.28173e-05	0.0370067	-26.236
15	34363728	1.89623e-05	0.0207056	44.4824
15	82679688	4.11727e-05	0.0300074	29.9513
15	82942102	8.31564e-08	0.000834058	30.0877
15	82942887	1.47427e-05	0.018285	39.7271
15	82942957	1.2728e-09	3.64415e-05	51.6484
15	82944327	1.36596e-05	0.017502	38.8889
15	83837092	5.65907e-05	0.0350428	-42.4831
15	87609750	1.51326e-08	0.000228842	-65.6308
15	89512959	4.09804e-06	0.00887304	-28.8153
16	3460870	3.09434e-05	0.0262973	44.1685
16	4587205	1.70085e-08	0.000247994	30.1294
16	43712385	1.19449e-06	0.0042925	53.9124
16	77439368	2.36959e-07	0.00162236	-37.7978
16	77445890	1.33331e-05	0.0172862	-38.5765
16	77545100	2.02384e-05	0.0213747	28.4607
16	77664725	5.05825e-06	0.0100572	27.5454
16	77812864	2.02875e-05	0.0214121	-29.311
16	77907918	5.03003e-06	0.0100361	28.5852
16	77964886	0.000104004	0.0473706	-26.8883
16	78038350	1.62214e-05	0.0193471	28.8725
17	19495472	7.14044e-05	0.0393292	31.6038
17	54425883	3.47526e-09	7.81789e-05	-30.77
17	54517540	2.59217e-07	0.00169374	-38.5343
17	60256357	1.62893e-05	0.0193471	-25.5938
17	63966629	3.52793e-08	0.000448021	-33.6996
17	66133186	1.94205e-05	0.0209159	34.077
17	66855025	3.54359e-05	0.0281719	43.4426
17	67331705	3.37991e-32	1.77412e-26	43.6857
17	70027773	0.000106849	0.0480182	30.3254
17	74439021	5.35844e-09	0.000111064	25.4237
17	77834552	0.000107232	0.0480658	30.0541
17	78723903	1.55901e-05	0.0188715	25.0342
17	78759878	9.77222e-05	0.0462238	-34.9087
17	78933781	1.51267e-08	0.000228842	39.5394
17	80754062	5.12373e-09	0.000109032	32.7997
18	14088490	9.91931e-05	0.0464467	-42.2608
18	16445480	4.8877e-06	0.00985492	-51.6341
18	19128907	5.27238e-06	0.0103008	25.8435
18	19839486	6.07678e-09	0.000119614	42.3703
18	23295263	9.65206e-06	0.0144479	-38.7016
18	23306122	3.79293e-07	0.00213068	28.0472
18	25528500	7.85486e-05	0.0413346	66.2359
18	30121101	4.12394e-09	9.14647e-05	-54.7553
18	65930841	1.14702e-05	0.0159701	31.941
18	67460066	1.18623e-07	0.00110578	-26.3158
18	69002091	5.03284e-09	0.000108565	38.2353
18	69138046	4.07949e-10	1.52953e-05	-27.0033
18	69455944	4.24019e-05	0.0304332	49.5238
18	69739963	0.000105493	0.0477536	-33.6659
18	70262275	2.65822e-05	0.0244647	30.7048
18	70315440	8.00662e-05	0.041816	29.7092
18	70356569	9.00976e-10	2.83755e-05	43.0247
19	2076141	1.07824e-09	3.26521e-05	26.3411
19	6635342	1.96067e-07	0.00144953	31.4393
19	44728211	1.89694e-05	0.0207056	-54.0698
19	55720668	3.72383e-05	0.0287232	63.3894
19	57256792	1.08839e-06	0.00408071	-41.5406
19	57259620	3.53316e-07	0.00204632	-58.0401
19	59283907	3.07876e-08	0.000407407	29.2953
19	59830232	6.10249e-08	0.000658195	-38.6761
19	59849847	3.87072e-05	0.0292478	-68.0156
19	59940456	2.18042e-07	0.00153282	33.7893
19	60043332	1.58471e-13	1.55966e-08	35.2843
19	60060567	1.526e-09	4.14311e-05	-61.9012
19	60140536	3.18927e-08	0.000418514	-26.7329
19	60140809	4.3822e-05	0.0308618	-26.1041
19	60141167	1.06357e-05	0.0152951	-67.2014
19	60216012	1.18674e-07	0.00110578	26.0109
19	60284543	5.5579e-06	0.0105241	-66.38
19	60284774	2.07721e-06	0.00597608	-74.3598
19	60299457	7.41182e-14	7.78097e-09	-49.4225
19	60299485	1.62898e-08	0.000239736	-42.3873
19	60301650	1.01008e-07	0.000987935	-36.6946
19	60308650	8.94526e-05	0.0443036	-36.3872
19	60472954	5.04207e-06	0.0100377	-31.8099
19	60596930	1.09766e-10	5.40152e-06	-69.7823
19	60651553	6.81812e-07	0.00306694	72.5806
19	60918341	2.52857e-05	0.0237961	26.605
19	60941356	2.55359e-05	0.0239355	25.9629
19	60941380	8.96894e-05	0.0443437	31.8579
19	60941421	8.3599e-05	0.0428227	35.174
19	60947247	2.91547e-07	0.0018004	-40.2535
19	60950371	4.47085e-05	0.0311726	-43.0803
19	60968853	6.29491e-05	0.0370443	-61.581
19	61400913	6.34893e-05	0.0372046	-42.8612
19	61408934	2.77175e-05	0.0248782	-31.2529
19	61450307	3.65136e-08	0.000452499	39.3775
2	8390978	8.14952e-07	0.00342246	-40.3674
2	16954826	5.41491e-06	0.0104114	28.9515
2	35042034	2.4093e-05	0.0232758	31.4727
2	35225688	1.37863e-10	6.20268e-06	25.5061
2	35225693	2.43808e-10	1.0005e-05	27.0115
2	35225731	1.1312e-07	0.0010739	43.8144
2	35225746	8.51623e-07	0.00354777	34.3284
2	60617968	1.54676e-06	0.00506111	47.2015
2	113699133	4.96958e-05	0.0329538	26.196
2	147882609	1.6905e-05	0.0197775	-26.705
2	176880121	1.03212e-11	6.25108e-07	-61.4665
2	233451845	2.71717e-05	0.0246756	-33.29
2	252275985	7.50658e-06	0.0126154	-38.4523
2	252573711	6.0158e-06	0.0110538	27.1853
2	256307143	6.01844e-05	0.0361867	42.2628
2	259302148	7.13997e-05	0.0393292	-32.8901
2	260475235	4.5078e-05	0.031326	-34.562
2	261290866	1.92438e-06	0.00576538	-67.8788
2	261498755	6.57532e-05	0.0377753	33.4818
2	261797958	0.000115274	0.0498896	-53.2669
2	261804951	1.34961e-05	0.0173707	-25.3013
2	262408608	3.73913e-05	0.0287554	34.147
2	262408646	2.51277e-07	0.0016556	30.6068
2	262718501	2.99063e-05	0.0258756	25.2049
2	263237812	1.87733e-06	0.00567416	-52.1226
2	263730610	3.6505e-06	0.00828762	26.5335
2	264403292	0.000105578	0.0477605	-64.7288
2	264980716	6.0307e-05	0.0362189	44.7948
20	4750284	1.24515e-05	0.0165993	-27.2446
20	9412504	2.4399e-07	0.00164585	-29.8684
20	9541558	1.82157e-06	0.00555142	-26.233
20	14450195	1.02002e-05	0.0149278	26.6667
20	17589604	1.88337e-05	0.0206847	-68.8182
20	19477831	2.76982e-06	0.00700421	25.4464
20	19477867	4.9995e-05	0.0330501	25.763
20	19478106	5.63552e-05	0.0349933	32.9308
20	19478128	1.62624e-05	0.0193471	35.6414
20	29152938	1.24027e-05	0.0165655	33.5027
20	46525907	8.15024e-07	0.00342246	27.739
20	51384438	1.14493e-09	3.33876e-05	27.0899
20	51642580	4.681e-07	0.00242474	26.6715
20	52243516	1.59183e-05	0.0191067	25.4474
20	52466135	7.95719e-08	0.000808403	50.7283
20	52962466	2.17376e-05	0.0220984	-34.353
20	52976373	9.76229e-05	0.0462238	34.9343
20	54302116	5.80646e-08	0.000630584	30.6748
20	54577036	1.51726e-05	0.0186223	-28.5082
21	34062446	0.000102341	0.0469995	-30.6357
21	34168607	2.76232e-07	0.00174693	25.0593
21	34229632	1.10067e-06	0.00411693	-26.2994
21	34536166	2.16191e-09	5.49093e-05	-71.434
21	43980885	7.87111e-06	0.0130086	29.9717
21	48325527	9.30483e-07	0.00373786	-29.729
21	48325587	2.5089e-10	1.0005e-05	-25.1545
21	48325636	2.43272e-05	0.0234022	-25.4574
21	49741371	6.58394e-09	0.000126436	47.2176
21	49741433	2.6667e-05	0.0245284	39.3801
21	50085448	3.9142e-08	0.000468884	57.3206
21	50256082	1.96856e-15	2.38454e-10	-77.2207
21	50267934	8.40269e-09	0.000152089	-72.2126
21	50268726	5.24288e-05	0.0337255	-62.1832
21	50268734	2.4644e-06	0.00666526	-52.5866
21	50268985	9.75021e-06	0.0145395	-56.8079
21	50269791	5.79838e-07	0.00278189	-65.4843
21	50269793	4.82207e-07	0.00246537	-65.1551
21	50270255	4.54046e-06	0.00942158	-64.0153
21	50316364	9.8526e-05	0.0463825	-51.8359
21	50565910	1.8241e-08	0.000263525	25.3374
21	50644956	8.96051e-11	4.55167e-06	-50.3185
21	50875563	5.43911e-05	0.0343425	27.5657
21	51220581	5.7614e-05	0.035398	30.606
21	51953969	2.82583e-06	0.00705206	27.1726
22	24640834	2.27083e-05	0.0226465	28.78
22	25991722	2.85292e-05	0.0252389	-29.0539
22	25991725	7.09558e-07	0.00314745	-34.213
22	27389389	3.47375e-05	0.0279503	-27.399
22	28731388	1.40236e-12	1.22684e-07	-32.658
22	34320952	1.54031e-06	0.00506111	26.7622
22	34320965	0.000113516	0.0494208	30.5632
22	34321004	1.92947e-06	0.00576538	28.1589
22	47982468	1.14993e-10	5.48726e-06	-56.1856
22	48474051	1.05623e-06	0.00403702	40.2865
22	49759134	2.12256e-06	0.00603921	28.6817
22	50841262	4.18002e-07	0.00227477	-55.6851
22	51334969	1.05182e-08	0.000176202	-27.5891
22	52870735	6.2625e-06	0.0112923	-68
22	53066978	6.37874e-05	0.0372861	26.4148
22	53067138	1.30241e-05	0.0170341	37.9191
22	53067151	6.45424e-08	0.000683822	34.031
22	53356726	6.10483e-06	0.0111265	-42.0359
22	53708923	3.21756e-14	3.61908e-09	79.3395
22	53755223	4.05519e-08	0.000474389	-59.2264
22	53762287	2.48245e-05	0.0235774	59.9145
22	53830043	1.75501e-05	0.02007	-40.7373
22	55057850	2.84611e-06	0.00708024	26.1622
22	55490307	5.29936e-05	0.0338537	30.5358
23	999683	9.52043e-05	0.0456097	-35.8994
23	2321560	5.05523e-05	0.0331965	46.7916
23	2416696	1.18924e-05	0.0162279	-27.1627
23	3736364	1.80592e-06	0.00555142	30.912
23	8232457	9.20193e-06	0.0141094	-45.5696
23	24620096	4.85254e-05	0.0325098	-50.6667
23	26240301	7.60114e-05	0.0406669	-31.8666
23	35208076	2.28804e-06	0.00630014	-57.502
23	45347046	3.15706e-06	0.00756689	-35.0877
23	47021564	0.000112713	0.0492248	-39.4268
23	59454353	6.27524e-05	0.0369823	-28.3082
23	59454399	8.6495e-07	0.00358433	-26.7679
23	64535148	2.6792e-07	0.00172202	38.3198
23	64824569	1.41843e-08	0.000221646	29.9636
23	66587766	2.38833e-05	0.0232029	-61.1155
24	130457	1.33885e-07	0.00119497	40.9347
24	141162	2.18957e-19	3.44794e-14	38.6727
24	142967	6.93192e-12	4.3663e-07	50.6752
24	144739	1.86171e-26	4.18806e-21	49.5883
24	149641	2.19619e-28	6.91671e-23	49.2402
24	920100	1.99793e-07	0.00146333	27.4157
24	1749495	4.49487e-05	0.0312637	-42.0757
24	1750977	2.75723e-05	0.0248206	-32.7048
24	2350227	2.07746e-06	0.00597608	58.0311
24	2378648	2.08261e-05	0.0215803	38.5896
24	2482952	5.37032e-05	0.0340583	-43.196
24	9871499	2.46033e-05	0.0235108	33.2541
24	9954031	4.45763e-07	0.00236723	34.0522
24	10021073	7.47732e-05	0.040255	-35.8974
24	11008912	9.85158e-05	0.0463825	-52.8913
24	16949145	2.19119e-07	0.00153355	56.209
24	18316013	5.30878e-08	0.00058054	33.0702
24	25460715	2.64241e-05	0.0244228	51.6484
24	26672015	4.34728e-05	0.0306982	26.5452
24	27543342	7.75107e-05	0.0410965	-33.4028
24	28675948	1.97984e-05	0.0210938	36.8746
24	34846845	3.87062e-08	0.000468853	-35.3368
24	34846907	9.35847e-05	0.0451308	-33.1277
24	34882893	4.42551e-06	0.00927947	31.7881
24	34894355	5.25513e-05	0.0337493	-25.8427
24	35361890	2.38252e-05	0.0232029	35.7843
24	38549674	8.5459e-05	0.0433333	-35.4167
24	39760738	3.10625e-05	0.0263548	54.0513
24	40343523	3.49156e-06	0.00810942	48.0215
24	40434022	1.81385e-18	2.59661e-13	-60.3774
24	40456219	4.44907e-05	0.0310962	-28.9143
24	40461293	5.25944e-05	0.0337493	-37.3498
24	40463904	6.03904e-05	0.0362551	-48.6727
24	42000696	0.000106881	0.0480188	-27.0613
24	42267436	4.28058e-05	0.0305104	25.4332
25	629494	1.50148e-07	0.00124442	40.8
25	18321773	0.000104309	0.0474181	41.0802
25	26928553	5.71138e-05	0.0352834	-34.7368
25	27475106	1.10557e-06	0.00412547	27.804
25	27656811	3.09915e-06	0.00746216	42.3077
25	28952510	1.12857e-05	0.0158393	43.8462
25	29095011	3.04589e-06	0.00739042	26.2719
25	35139607	6.28183e-06	0.0112923	-37.2502
25	35139609	5.18146e-05	0.0335356	-36.8421
25	35142930	7.46605e-07	0.00322105	26.1224
25	35334248	2.60065e-05	0.0242442	-35.8213
25	36127956	1.99061e-06	0.0058701	-28.2346
25	45472832	1.56328e-05	0.018875	40.2383
25	45873103	3.31612e-09	7.6793e-05	50.4348
25	46887247	1.95264e-08	0.000279531	28.0987
26	821938	2.6428e-05	0.0244228	-25.4537
26	829487	1.0332e-06	0.00401686	30.7903
26	1472749	5.95674e-05	0.035985	-30.8832
26	15388976	4.47024e-07	0.00236723	-36.4413
26	28077057	1.53796e-06	0.00506111	27.6971
26	32845989	2.98582e-05	0.0258482	34.2878
26	35212463	5.50426e-05	0.034546	43.84
26	36133490	0.000108697	0.0482446	-28.7534
26	36734257	3.62943e-05	0.0283637	27.6011
26	39978992	3.38691e-06	0.00791305	-38.7428
26	40939223	1.53394e-05	0.0187614	-53.4147
26	41530984	2.8034e-05	0.0250399	-36.037
26	41531035	6.56564e-05	0.0377753	-32.9523
26	41539379	2.06416e-12	1.60995e-07	-37.3909
26	41578412	2.0981e-07	0.0015106	35.8688
26	45802926	5.27562e-05	0.0337973	27.5744
3	868488	7.1467e-06	0.0122326	-25.6454
3	955612	2.41389e-11	1.31075e-06	32.8741
3	1673842	3.80417e-07	0.00213068	40.3016
3	1955670	9.5568e-05	0.0457195	-33.0049
3	2182022	7.1289e-05	0.0393292	-37.3796
3	2328948	1.41284e-06	0.0048052	-40.8268
3	2435154	5.87231e-05	0.0358001	-25.7079
3	2446260	4.71924e-05	0.0321151	-54.0831
3	3624438	1.98581e-08	0.000281718	-80.8956
3	3909321	3.47035e-05	0.027944	-46.1818
3	4007242	1.31195e-08	0.00021081	-41.0237
3	4012294	1.29496e-21	2.54898e-16	-47.4915
3	4470897	8.69338e-05	0.0437688	-34.2324
3	4476530	2.20813e-05	0.0223293	-27.0754
3	5151881	3.09322e-05	0.0262973	-25.2169
3	6093815	3.61185e-05	0.028298	-33.8561
3	6155058	3.69396e-05	0.0285843	-28.8986
3	14534354	6.19993e-05	0.0367826	51.6957
3	74241872	8.06745e-09	0.000147719	-40.5301
3	98482672	2.44475e-05	0.0234599	27.9661
3	100246946	2.28048e-06	0.00630014	26.352
3	105117424	8.85698e-06	0.0138361	28.342
3	110617771	9.78338e-09	0.000167456	-36.9565
3	116133004	7.60289e-05	0.0406669	33.297
3	149592467	8.69935e-07	0.00359552	32.1892
3	150966888	1.36572e-06	0.00471625	27.433
3	152118311	1.07505e-05	0.0154039	53.8721
3	152551314	1.49705e-07	0.00124442	48.6572
3	159760196	3.62223e-07	0.00207417	26.8473
3	165288025	2.23404e-08	0.000311323	28.9466
3	173677290	1.92456e-05	0.0208706	29.8578
3	174937422	0.000115239	0.0498896	25.3846
3	183396954	1.62773e-07	0.00130112	-26.2987
3	183963909	2.47817e-06	0.00666526	-32.3457
3	226115931	6.21927e-05	0.036804	28.2977
3	226560884	1.41641e-31	5.57608e-26	-46.0829
3	236302446	5.07457e-06	0.0100769	26.9801
3	237259854	5.31892e-05	0.0339099	-27.5848
3	238049471	5.64971e-05	0.0350322	37.8384
3	238075729	1.33522e-05	0.0172862	58.3353
4	6301177	1.81958e-12	1.50806e-07	-25.9299
4	57339691	1.54743e-05	0.0188021	26.1041
4	75781087	3.83774e-05	0.029179	-25.8303
4	114415875	1.42613e-05	0.0179229	25.9524
4	127819856	1.38089e-19	2.41611e-14	-56.8302
5	2570553	4.11598e-05	0.0300074	27.9253
5	64146093	1.81996e-06	0.00555142	29.1304
5	64590421	2.95888e-07	0.00182006	27.1414
5	90955820	2.10763e-05	0.0217206	57.4743
6	18473135	9.17062e-05	0.0448041	66.6667
6	41900054	2.14699e-12	1.60995e-07	37.8606
6	63272296	8.83067e-05	0.0440757	-70.8906
6	101462326	8.31545e-06	0.0134027	29.1605
6	126380764	1.01666e-05	0.0149202	-33.6475
6	126748981	9.53005e-07	0.00381859	45.1044
6	128924792	5.66806e-07	0.00276333	27.5322
6	129354339	9.12792e-06	0.0140452	-28.9009
6	129409970	9.73962e-05	0.046182	27.955
6	129473566	1.50431e-05	0.0185356	-28.3164
7	9731804	1.53857e-05	0.0187614	37.0341
7	10505779	3.08446e-05	0.0262689	-40.4635
7	10527429	3.0089e-05	0.0259056	-44.8626
7	36439268	1.42008e-06	0.00481942	-27.4018
7	57449870	6.8669e-05	0.0386756	-36.2708
7	60966208	2.26345e-05	0.0226086	44.5879
7	82899932	7.24793e-05	0.039601	72.2826
7	85122648	4.80183e-08	0.000545941	25.8947
7	88307028	1.2163e-05	0.0163562	-35.7397
7	89325909	2.8354e-05	0.0251829	-66.5915
7	89464815	3.35097e-06	0.0079006	-45.6838
7	89569985	8.51592e-05	0.0432918	-40.5935
7	91120010	1.64177e-10	7.1814e-06	44.2211
7	104251180	1.85773e-35	1.46269e-29	43.2558
7	105124119	8.99156e-06	0.0139361	-37.909
7	106551880	7.22842e-05	0.0395329	-63.6138
7	106629062	1.60827e-07	0.0012923	25.7996
7	106717054	2.65311e-05	0.024432	-35.4322
7	106717792	6.08469e-07	0.0028348	-27.4508
8	53620525	3.72685e-05	0.0287255	25.0997
8	79678039	7.8892e-06	0.0130086	-45.3893
8	96420397	1.84198e-05	0.0205423	-25.2991
8	97149502	2.12313e-05	0.0218089	43.2331
8	97552102	7.14155e-06	0.0122326	33.5911
9	352751	5.33481e-05	0.0339425	39.6324
9	2744381	6.25542e-06	0.0112923	27.4811
9	3260528	1.69491e-05	0.0197996	-38.0583
9	14854550	9.14397e-06	0.0140479	26.6171
9	14854576	4.10962e-05	0.0300074	30.2894
9	18068671	5.77543e-05	0.0354409	-27.1132
9	22492208	1.9374e-05	0.0209104	67.7579
9	30039877	3.53462e-07	0.00204632	42.448
9	35062415	2.5546e-06	0.00678187	-65.1685
9	39601032	1.76306e-05	0.0201194	27.3486
9	78392940	2.90857e-05	0.0255162	25.2509
9	82362294	7.51249e-11	3.94332e-06	79.0326
9	90544012	2.77932e-05	0.0249096	-62.1212
9	98731544	5.17647e-06	0.0102321	64.9864
PEKD01006144.1	6054	9.70623e-07	0.00386949	26.4865
PEKD01006704.1	3330	4.14414e-05	0.0300729	-33.6665
PEKD01006872.1	3308	1.59329e-05	0.0191067	60.3315
X	215471	2.92272e-05	0.025561	25.7775
X	221588	8.05572e-05	0.0419177	64.0089
X	221614	0.00010726	0.0480658	64.6886
X	764624	8.61735e-06	0.0136622	29.884
X	1161672	1.03565e-06	0.00401686	-29.7015
X	1309845	2.68669e-05	0.0246117	-26.7228
X	9890976	0.000102389	0.0470066	35.0064
X	10417671	0.000104702	0.0475392	28.1319
X	19193873	1.40766e-05	0.0178187	-26.826
X	24563579	1.66957e-05	0.0196494	25.0026
X	40956982	7.96777e-09	0.000147611	-26.7944
X	54936699	4.29176e-05	0.0305251	27.8943
X	102677380	3.47103e-05	0.027944	-26.4318
X	103352618	0.000107127	0.0480658	-27.2446
X	108526474	2.72823e-05	0.0247048	-28.8056
X	109148798	1.57783e-07	0.00128737	28.2489
X	121601724	5.24704e-05	0.0337385	-29.0565
X	121621710	3.10793e-05	0.0263548	33.3155
X	122828472	3.17059e-06	0.00758776	26.8594
X	141683873	1.13989e-05	0.0159413	-41.0601
X	143415370	2.72294e-05	0.0246995	-25.2056

## Sheet: Signif. methyl. sites promoters
Chromosome	Position	P value	Q value	Methylation differences	Ensembl gene name	Common gene name
1	2926272	1.9491e-05	0.0209258	25.056	ENSOARG00020001664	ND
1	2926285	0.000109109	0.0482913	27.8195	ENSOARG00020001664	ND
1	2926287	6.80714e-09	0.00012761	31.1884	ENSOARG00020001664	ND
1	2926290	1.06494e-06	0.00405066	31.5482	ENSOARG00020001664	ND
1	2926292	3.01126e-07	0.00183793	30.2005	ENSOARG00020001664	ND
1	2926307	1.62531e-05	0.0193471	27.3141	ENSOARG00020001664	ND
1	2926326	3.31179e-06	0.00784225	33.2209	ENSOARG00020001664	ND
10	96692318	2.07851e-05	0.0215758	-25.1969	ENSOARG00020006894	LAMP1
11	11958012	1.1094e-05	0.0157424	41.9038	ENSOARG00020025080	PDE6G
12	29210483	1.93216e-05	0.0209104	29.0289	ENSOARG00020013313	SUSD4
12	57608866	4.78816e-06	0.00972897	-32.3678	ENSOARG00020018607	KAZN
14	2150460	8.68339e-06	0.0137012	-26.8048	ENSOARG00020019538	BCAR1
15	82942102	8.31564e-08	0.000834058	30.0877	ENSOARG00020023298	F2
16	77812864	2.02875e-05	0.0214121	-29.311	ENSOARG00020013475	ND
17	78723903	1.55901e-05	0.0188715	25.0342	ENSOARG00020015738	SEC14L3
18	19128907	5.27238e-06	0.0103008	25.8435	ENSOARG00020015471	ND
18	67460066	1.18623e-07	0.00110578	-26.3158	ENSOARG00020012664	HSPCA
20	46525907	8.15024e-07	0.00342246	27.739	ENSOARG00020023015	GFOD1
22	49759134	2.12256e-06	0.00603921	28.6817	ENSOARG00020024201	DOCK1
22	53066978	6.37874e-05	0.0372861	26.4148	ENSOARG00020025315	GLRX3
22	53067138	1.30241e-05	0.0170341	37.9191	ENSOARG00020025315	GLRX3
22	53067151	6.45424e-08	0.000683822	34.031	ENSOARG00020025315	GLRX3
23	64824569	1.41843e-08	0.000221646	29.9636	ENSOARG00020025166	PMAIP1
3	868488	7.1467e-06	0.0122326	-25.6454	ENSOARG00020025139	FUT7
4	57339691	1.54743e-05	0.0188021	26.1041	ENSOARG00020000134	ASZ1
9	14854550	9.14397e-06	0.0140479	26.6171	ENSOARG00020005013	SCX
9	14854576	4.10962e-05	0.0300074	30.2894	ENSOARG00020005013	SCX
PEKD01006704.1	3330	4.14414e-05	0.0300729	-33.6665	ENSOARG00020016707	5_8S_rRNA
X	10417671	0.000104702	0.0475392	28.1319	ENSOARG00020024285	ND
X	19193873	1.40766e-05	0.0178187	-26.826	ENSOARG00020015967	EIF1AX
X	54936699	4.29176e-05	0.0305251	27.8943	ENSOARG00020009197	RIBC1
X	54936699	4.29176e-05	0.0305251	27.8943	ENSOARG00020009423	SMC1A
X	141683873	1.13989e-05	0.0159413	-41.0601	ENSOARG00020025136	XKRX
X	143415370	2.72294e-05	0.0246995	-25.2056	ENSOARG00020018564	PCDH19

## Sheet: Signif. methyl. sites GB
Chromosome	Position	P value	Q value	Methylation differences	Ensembl gene name	Common gene name
1	145577	9.46898e-06	0.0143033	36.9132	ENSOARG00000017608	D2HGDH
1	145577	9.46898e-06	0.0143033	36.9132	ENSOARG00000017577	ING5
1	2115170	6.54813e-05	0.0377682	46.7578	ENSOARG00000025494	ND
1	3204365	1.50074e-06	0.00498569	30.9482	ENSOARG00000019011	LRRFIP1
1	4575423	9.05224e-09	0.000160164	42.4085	ENSOARG00000019119	IQCA1
1	12296097	4.86785e-39	7.66543e-33	-43.3151	ENSOARG00000019848	EPHA10
1	42226650	1.31395e-07	0.00119497	-53.588	ENSOARG00000010903	MIER1
1	68778767	3.37077e-06	0.00790593	29.3349	ENSOARG00000016310	RPAP2
1	96505798	1.08092e-07	0.00103788	-29.774	ENSOARG00000020442	NOTCH2
1	96505805	5.92472e-09	0.000118097	-36.3465	ENSOARG00000020442	NOTCH2
1	98137262	2.22596e-06	0.00620396	52.8662	ENSOARG00000020577	RNF115
1	98137270	9.62641e-05	0.0458438	56.1393	ENSOARG00000020577	RNF115
1	112395969	7.6448e-05	0.0407941	-42.5	ENSOARG00000010852	DDR2
1	228385734	6.14888e-07	0.00285625	27.4242	ENSOARG00000002703	VEPH1
11	14298788	1.77089e-06	0.00554401	31.5789	ENSOARG00000006349	AP2B1
11	19863167	1.23125e-05	0.0164869	33.717	ENSOARG00000004456	ERAL1
11	25961406	7.65849e-08	0.000793413	-30.7051	ENSOARG00000004280	ZFP3
11	33041067	2.6721e-07	0.00172202	-26.614	ENSOARG00000017486	ADORA2B
11	50871129	4.50279e-06	0.00937908	26.8136	ENSOARG00000000488	RPTOR
12	77372260	3.11773e-05	0.0264095	-25.0788	ENSOARG00000016116	KIF14
12	79016108	8.71292e-05	0.0438142	25.0611	ENSOARG00000025481	ND
12	79016108	8.71292e-05	0.0438142	25.0611	ENSOARG00000025482	ND
13	79583621	9.39257e-05	0.0452131	-48.6301	ENSOARG00000026258	ND
14	2150460	8.68339e-06	0.0137012	-26.8048	ENSOARG00000006717	ND
14	13286957	1.277e-05	0.01687	37.1099	ENSOARG00000012499	ND
14	47085460	1.71339e-06	0.00542875	27.5525	ENSOARG00000026923	ND
14	55421314	3.9251e-05	0.0293809	30.121	ENSOARG00000013693	ND
14	62476699	7.40646e-05	0.0400641	41.0963	ENSOARG00000003827	ND
15	13356595	6.51839e-06	0.0115984	25.0774	ENSOARG00000008409	CCDC82
15	28782154	3.43563e-09	7.81789e-05	30.325	ENSOARG00000010885	PHLDB1
15	30924465	4.572e-08	0.000525949	-30.5882	ENSOARG00000017917	GRIK4
15	31089120	5.08587e-05	0.0332452	36.1715	ENSOARG00000017917	GRIK4
15	33305513	6.28173e-05	0.0370067	-26.236	ENSOARG00000000271	CLMP
17	67331705	3.37991e-32	1.77412e-26	43.6857	ENSOARG00000002106	TTC28
17	70027773	0.000106849	0.0480182	30.3254	ENSOARG00000011955	SLC5A1
18	14088490	9.91931e-05	0.0464467	-42.2608	ENSOARG00000010528	SLCO3A1
18	16445480	4.8877e-06	0.00985492	-51.6341	ENSOARG00000010742	AGBL1
18	23295263	9.65206e-06	0.0144479	-38.7016	ENSOARG00000014330	ND
18	23306122	3.79293e-07	0.00213068	28.0472	ENSOARG00000014330	ND
18	65930841	1.14702e-05	0.0159701	31.941	ENSOARG00000004698	TECPR2
19	44728211	1.89694e-05	0.0207056	-54.0698	ENSOARG00000015375	ERC2
19	57256792	1.08839e-06	0.00408071	-41.5406	ENSOARG00000017791	FGD5
19	57259620	3.53316e-07	0.00204632	-58.0401	ENSOARG00000017791	FGD5
19	59283907	3.07876e-08	0.000407407	29.2953	ENSOARG00000004600	EEFSEC
19	59830232	6.10249e-08	0.000658195	-38.6761	ENSOARG00000006991	ND
19	60284543	5.5579e-06	0.0105241	-66.38	ENSOARG00000007886	ND
19	60284543	5.5579e-06	0.0105241	-66.38	ENSOARG00000007996	ND
19	60284774	2.07721e-06	0.00597608	-74.3598	ENSOARG00000007886	ND
19	60284774	2.07721e-06	0.00597608	-74.3598	ENSOARG00000007996	ND
19	60299457	7.41182e-14	7.78097e-09	-49.4225	ENSOARG00000007996	ND
19	60299485	1.62898e-08	0.000239736	-42.3873	ENSOARG00000007996	ND
19	60301650	1.01008e-07	0.000987935	-36.6946	ENSOARG00000007996	ND
19	60308650	8.94526e-05	0.0443036	-36.3872	ENSOARG00000007996	ND
2	35225688	1.37863e-10	6.20268e-06	25.5061	ENSOARG00000008920	SLC28A3
2	35225693	2.43808e-10	1.0005e-05	27.0115	ENSOARG00000008920	SLC28A3
2	35225731	1.1312e-07	0.0010739	43.8144	ENSOARG00000008920	SLC28A3
2	35225746	8.51623e-07	0.00354777	34.3284	ENSOARG00000008920	SLC28A3
2	176880121	1.03212e-11	6.25108e-07	-61.4665	ENSOARG00000011536	NCKAP5
2	233451845	2.71717e-05	0.0246756	-33.29	ENSOARG00000020832	PHC2
20	9412504	2.4399e-07	0.00164585	-29.8684	ENSOARG00000011785	PPARD
22	24640834	2.27083e-05	0.0226465	28.78	ENSOARG00000008134	SORCS3
22	47982468	1.14993e-10	5.48726e-06	-56.1856	ENSOARG00000014837	ND
22	49759134	2.12256e-06	0.00603921	28.6817	ENSOARG00000015535	JAKMIP3
23	2321560	5.05523e-05	0.0331965	46.7916	ENSOARG00000004433	ZNF236
23	2321560	5.05523e-05	0.0331965	46.7916	ENSOARG00000026150	ND
23	3736364	1.80592e-06	0.00555142	30.912	ENSOARG00000004638	ZNF407
23	8232457	9.20193e-06	0.0141094	-45.5696	ENSOARG00000004996	ND
23	24620096	4.85254e-05	0.0325098	-50.6667	ENSOARG00000026175	ND
24	149641	2.19619e-28	6.91671e-23	49.2402	ENSOARG00000010921	HBM
24	1749495	4.49487e-05	0.0312637	-42.0757	ENSOARG00000018036	ECI1
24	1750977	2.75723e-05	0.0248206	-32.7048	ENSOARG00000018036	ECI1
24	9871499	2.46033e-05	0.0235108	33.2541	ENSOARG00000006373	CLEC16A
24	28675948	1.97984e-05	0.0210938	36.8746	ENSOARG00000010710	CALN1
24	34846845	3.87062e-08	0.000468853	-35.3368	ENSOARG00000025892	ND
24	34846845	3.87062e-08	0.000468853	-35.3368	ENSOARG00000014629	CUX1
24	34846907	9.35847e-05	0.0451308	-33.1277	ENSOARG00000025892	ND
24	34846907	9.35847e-05	0.0451308	-33.1277	ENSOARG00000014629	CUX1
24	34882893	4.42551e-06	0.00927947	31.7881	ENSOARG00000014629	CUX1
24	34894355	5.25513e-05	0.0337493	-25.8427	ENSOARG00000014629	CUX1
24	38549674	8.5459e-05	0.0433333	-35.4167	ENSOARG00000002775	RNF216
24	39760738	3.10625e-05	0.0263548	54.0513	ENSOARG00000004277	ND
24	40343523	3.49156e-06	0.00810942	48.0215	ENSOARG00000004356	CARD11
24	40434022	1.81385e-18	2.59661e-13	-60.3774	ENSOARG00000004437	GNA12
24	40434022	1.81385e-18	2.59661e-13	-60.3774	ENSOARG00000025902	ND
24	40456219	4.44907e-05	0.0310962	-28.9143	ENSOARG00000004437	GNA12
24	40456219	4.44907e-05	0.0310962	-28.9143	ENSOARG00000025902	ND
24	40461293	5.25944e-05	0.0337493	-37.3498	ENSOARG00000004437	GNA12
24	40461293	5.25944e-05	0.0337493	-37.3498	ENSOARG00000025902	ND
24	40463904	6.03904e-05	0.0362551	-48.6727	ENSOARG00000025902	ND
25	27475106	1.10557e-06	0.00412547	27.804	ENSOARG00000006661	CDH23
25	27656811	3.09915e-06	0.00746216	42.3077	ENSOARG00000006661	CDH23
25	28952510	1.12857e-05	0.0158393	43.8462	ENSOARG00000007348	P4HA1
25	29095011	3.04589e-06	0.00739042	26.2719	ENSOARG00000007428	ECD
25	35139607	6.28183e-06	0.0112923	-37.2502	ENSOARG00000026409	ND
25	35139609	5.18146e-05	0.0335356	-36.8421	ENSOARG00000026409	ND
25	35142930	7.46605e-07	0.00322105	26.1224	ENSOARG00000026409	ND
26	829487	1.0332e-06	0.00401686	30.7903	ENSOARG00000005527	DLGAP2
26	36133490	0.000108697	0.0482446	-28.7534	ENSOARG00000003589	HOOK3
3	868488	7.1467e-06	0.0122326	-25.6454	ENSOARG00000001552	ND
3	955612	2.41389e-11	1.31075e-06	32.8741	ENSOARG00000001831	LCN1
3	955612	2.41389e-11	1.31075e-06	32.8741	ENSOARG00000025926	ND
3	1673842	3.80417e-07	0.00213068	40.3016	ENSOARG00000002277	ND
3	1955670	9.5568e-05	0.0457195	-33.0049	ENSOARG00000002277	ND
3	2182022	7.1289e-05	0.0393292	-37.3796	ENSOARG00000002277	ND
3	2182022	7.1289e-05	0.0393292	-37.3796	ENSOARG00000025940	ND
3	2328948	1.41284e-06	0.0048052	-40.8268	ENSOARG00000002850	ND
3	2328948	1.41284e-06	0.0048052	-40.8268	ENSOARG00000002277	ND
3	2435154	5.87231e-05	0.0358001	-25.7079	ENSOARG00000002850	ND
3	2435154	5.87231e-05	0.0358001	-25.7079	ENSOARG00000002277	ND
3	2446260	4.71924e-05	0.0321151	-54.0831	ENSOARG00000002277	ND
3	3624438	1.98581e-08	0.000281718	-80.8956	ENSOARG00000025951	ND
3	3909321	3.47035e-05	0.027944	-46.1818	ENSOARG00000005657	TSC1
3	4007242	1.31195e-08	0.00021081	-41.0237	ENSOARG00000005769	AK8
3	4012294	1.29496e-21	2.54898e-16	-47.4915	ENSOARG00000005769	AK8
3	4470897	8.69338e-05	0.0437688	-34.2324	ENSOARG00000006315	SETX
3	4476530	2.20813e-05	0.0223293	-27.0754	ENSOARG00000006315	SETX
3	5151881	3.09322e-05	0.0262973	-25.2169	ENSOARG00000006521	RAPGEF1
3	6155058	3.69396e-05	0.0285843	-28.8986	ENSOARG00000007872	HMCN2
3	74241872	8.06745e-09	0.000147719	-40.5301	ENSOARG00000004322	ND
3	105117424	8.85698e-06	0.0138361	28.342	ENSOARG00000014329	ND
3	116133004	7.60289e-05	0.0406669	33.297	ENSOARG00000015089	OTOGL
3	149592467	8.69935e-07	0.00359552	32.1892	ENSOARG00000020232	MYRFL
3	150966888	1.36572e-06	0.00471625	27.433	ENSOARG00000000866	SLC35E3
3	150966888	1.36572e-06	0.00471625	27.433	ENSOARG00000026034	ND
3	150966888	1.36572e-06	0.00471625	27.433	ENSOARG00000000362	NUP107
3	173677290	1.92456e-05	0.0208706	29.8578	ENSOARG00000017047	ALDH1L2
5	2570553	4.11598e-05	0.0300074	27.9253	ENSOARG00000005438	OBSCN
6	41900054	2.14699e-12	1.60995e-07	37.8606	ENSOARG00000005305	ND
6	63272296	8.83067e-05	0.0440757	-70.8906	ENSOARG00000015231	GUF1
6	63272296	8.83067e-05	0.0440757	-70.8906	ENSOARG00000015046	GNPDA2
7	9731804	1.53857e-05	0.0187614	37.0341	ENSOARG00000017167	ARSB
7	10505779	3.08446e-05	0.0262689	-40.4635	ENSOARG00000017434	CMYA5
7	10527429	3.0089e-05	0.0259056	-44.8626	ENSOARG00000017434	CMYA5
7	89325909	2.8354e-05	0.0251829	-66.5915	ENSOARG00000002882	TSHR
7	89569985	8.51592e-05	0.0432918	-40.5935	ENSOARG00000002960	STON2
8	53620525	3.72685e-05	0.0287255	25.0997	ENSOARG00000013550	PTPRK
X	764624	8.61735e-06	0.0136622	29.884	ENSOARG00000008008	ND
X	764624	8.61735e-06	0.0136622	29.884	ENSOARG00000007896	ND
X	1309845	2.68669e-05	0.0246117	-26.7228	ENSOARG00000008361	ARSD
X	103352618	0.000107127	0.0480658	-27.2446	ENSOARG00000014221	TENM1
X	108526474	2.72823e-05	0.0247048	-28.8056	ENSOARG00000015760	SLC25A14
X	121601724	5.24704e-05	0.0337385	-29.0565	ENSOARG00000018913	RNF128
