# Supplementary material for: The Role of Feed Restriction on DNA Methylation, Feed Efficiency, Metabolome, Biochemical Profile, and Progesterone Patterns in the Female Filial Generation (F1) Obtained From Early Feed Restricted Ewes (F0)
Source: Front Physiol. 2021 Dec 27;12:779054. doi: 10.3389/fphys.2021.779054 (PMC8745145; doi:10.3389/fphys.2021.779054)
Supplement: Supplementary file 2 [file Data_Sheet_1.zip › Supplementary Material 3_Significant_Methylation_Sites_and_GENES_F1.xlsx]

## Sheet: Significant methylation sites
Chromosome	Position	P value	Q value	Methylation differences
1	806116	0.000203391	0.0460148	-55.2956
1	889345	4.02821e-05	0.0193024	28.0672
1	1080474	1.27713e-05	0.0100773	-32.5282
1	1080481	1.73021e-06	0.00288495	-30.1107
1	1083409	2.70909e-05	0.0156993	-27.551
1	1626219	0.000148184	0.0387797	25.5803
1	1640339	0.000173359	0.0421991	-25.5993
1	1642802	4.92146e-05	0.0215807	35.8264
1	1670249	0.000153303	0.0395786	56.1859
1	1685042	3.79637e-06	0.00486805	-75.8248
1	1953182	5.4128e-06	0.00599295	-31.84
1	2024065	6.85202e-07	0.00154616	-40.0355
1	2040849	4.99635e-09	4.1938e-05	28.0514
1	2092785	3.10973e-05	0.01684	-48.4667
1	2095945	0.000103908	0.0322105	-32.2691
1	2134508	0.000228813	0.0486939	25.6763
1	2134510	5.32177e-06	0.00593492	28.505
1	2145337	6.51078e-07	0.00149636	-43.0769
1	2442658	1.67197e-05	0.0117768	-25.6165
1	2559427	2.1175e-05	0.0135597	-25.5675
1	2755624	0.00017422	0.0422894	-35.5957
1	2756371	7.46609e-05	0.0269808	61.0282
1	3588196	2.48184e-09	2.40906e-05	-25.2557
1	3608075	4.37957e-06	0.00531391	-27.583
1	3626713	8.44684e-06	0.00783578	39.2751
1	3630477	1.69597e-11	3.9821e-07	-33.3333
1	3938796	1.93013e-11	4.41265e-07	54.1112
1	4267792	4.16779e-05	0.0196831	-52.4719
1	4785493	4.39945e-07	0.0011742	50.0721
1	4955073	4.25732e-08	0.000223545	-59.7317
1	6025498	1.57768e-05	0.0113535	-30.8377
1	7466786	1.31375e-09	1.44471e-05	43.4854
1	7592559	2.72318e-09	2.57692e-05	-26.7783
1	7630955	3.58513e-17	1.83211e-12	-43.3824
1	10929643	1.23068e-06	0.00229433	-42.4897
1	11442360	1.54618e-05	0.0112265	30.2521
1	14714864	7.64428e-05	0.0273742	-27.0513
1	15696479	8.338e-05	0.0286991	-32.9545
1	18502579	2.21474e-05	0.0139257	36.0942
1	19284010	8.79273e-06	0.00800926	-27.2013
1	20311893	4.38062e-05	0.0202591	-38.9788
1	20316991	5.65467e-07	0.00136458	37.0889
1	21716645	3.59431e-07	0.00100566	-43.0143
1	22207696	2.15394e-09	2.13856e-05	-43.2973
1	22759177	0.000124688	0.0355274	31.939
1	23166087	2.3629e-05	0.014446	27.3296
1	23169179	9.98082e-07	0.00200678	26.7107
1	33423893	0.000152584	0.0394698	-27.3627
1	34564897	0.00019718	0.045192	33.2631
1	34908772	3.70453e-09	3.30084e-05	-31.3225
1	44425095	8.04315e-05	0.0281698	-26.0664
1	46142629	0.000104191	0.032258	41.9977
1	53411023	2.04107e-06	0.00319648	50.5909
1	73851704	1.91164e-07	0.00065772	51.1701
1	74140128	9.70061e-07	0.00197133	-41.7125
1	76038555	1.35795e-05	0.0104383	32.6246
1	90440642	0.000102127	0.0319517	26.6191
1	91134339	1.19777e-06	0.00225474	-41.9168
1	91279318	5.42159e-05	0.0226661	-28.7151
1	96340152	1.35074e-07	0.000519231	-28.1429
1	105392434	6.46261e-06	0.00666794	-28.0097
1	105426550	0.000182921	0.0434189	-34.5881
1	105426554	0.000113197	0.0337185	-38.4961
1	105426558	2.90182e-06	0.004053	-50.7856
1	105426590	1.32295e-05	0.0102902	-39.1604
1	105426600	6.70759e-06	0.00683517	-46.5525
1	105505431	0.000148857	0.0388896	-29.9807
1	107868784	1.98306e-05	0.0129869	-43.7584
1	110341568	6.55559e-07	0.00150071	36.0714
1	114765083	6.73979e-05	0.0254907	-31.1295
1	117691108	1.76793e-05	0.0121593	-35.6877
1	119912609	5.54517e-06	0.00610559	-25.8871
1	126678708	4.34232e-09	3.75363e-05	25.9834
1	127459644	1.87324e-05	0.0125686	-28.046
1	128429496	1.47072e-05	0.0109558	-39.7345
1	128429508	4.73063e-05	0.0211515	-39.0363
1	129529230	0.000152601	0.0394698	-25.0225
1	130301856	8.71694e-05	0.0294283	-25.1823
1	131397602	1.71177e-08	0.000112746	-27.6316
1	146647041	2.06303e-07	0.000693332	64.1026
1	153113460	0.000203349	0.0460111	36.0007
1	162143847	0.000125693	0.035663	-26.8517
1	194472341	0.000118011	0.0344729	-29.207
1	196574832	7.78963e-05	0.0276722	35.4137
1	205775120	3.73544e-08	0.000205391	-39.2849
1	207417496	9.23127e-06	0.00827625	39.3792
1	208359695	1.52359e-09	1.61418e-05	-43.7434
1	210069768	1.10938e-06	0.00215129	-26.0865
1	210893057	0.000215785	0.0473214	-38.9831
1	211722096	2.80053e-06	0.00395927	-29.9793
1	240444880	6.55992e-06	0.00672619	-38.1126
1	258209577	7.94767e-06	0.00756912	-38.3553
1	269168443	6.62994e-05	0.0252337	-27.938
1	271220286	9.82199e-08	0.000411223	-31.8829
1	277079207	7.45387e-06	0.0072923	-26.1039
1	284876353	2.60074e-06	0.00376883	-67.2814
1	285256086	3.1476e-06	0.00428938	35.1276
1	287560608	1.60181e-08	0.000107044	-44.1289
1	287642700	1.84435e-07	0.000643295	51.5492
1	287642730	3.30634e-06	0.00444298	64.7801
1	287713405	1.8636e-08	0.000120821	-30.5323
1	287779983	6.29916e-05	0.0245718	-47.2476
1	288110582	2.97863e-05	0.0164769	45.1872
1	288174826	4.85978e-05	0.0214219	31.8186
1	288360953	1.1512e-08	8.33422e-05	-67.4624
1	288361472	8.20482e-15	3.23998e-10	-65.6609
1	288449661	3.23889e-05	0.0171992	-42.875
1	291706711	1.85907e-06	0.0030121	-31.2169
1	291773422	2.83375e-05	0.0160518	36.8867
1	291793947	4.57558e-06	0.00544527	-44.3482
1	292257012	6.55769e-06	0.00672619	-28.9184
1	296279071	0.000220432	0.0478095	-31.8367
1	297540374	0.000185955	0.0438515	44.3182
1	297601644	3.75824e-08	0.000205992	-33.7664
1	297669528	9.20387e-09	7.07493e-05	-34.1816
1	297687527	1.19666e-06	0.00225474	-42.0213
1	297687652	3.98325e-06	0.0050256	-49.2203
1	297777764	6.39133e-05	0.024727	36.1538
1	298468027	2.52579e-07	0.000789312	27.4357
10	197063	4.92215e-05	0.0215807	37.6293
10	13832349	0.000100025	0.031657	-34.3213
10	20192631	7.29298e-05	0.0267072	-37.1134
10	31312654	0.000108022	0.0329338	61.3467
10	33138815	0.000225668	0.0483775	35.4177
10	34941515	1.87736e-05	0.0125797	-25.0532
10	35349795	2.27146e-05	0.0141303	38.9203
10	36195759	0.000214521	0.0472264	-55.119
10	36255706	2.53111e-06	0.0037081	55.2469
10	36256391	0.000100387	0.0317075	34.3799
10	79092865	7.9132e-05	0.0279456	-26.6837
10	84657557	9.85423e-05	0.0314681	-64.4421
10	85210813	1.65454e-09	1.72718e-05	-36.6268
10	89073456	7.53084e-07	0.00165213	-32.4848
10	93398856	0.000169722	0.0417544	-41.0883
10	93739577	2.63512e-11	5.51631e-07	-28.0811
10	94163099	1.14799e-09	1.29522e-05	51.5786
10	95026636	5.02638e-06	0.0057646	27.2989
10	95088392	7.7501e-05	0.0276109	-25.0772
10	95120814	1.62388e-11	3.91875e-07	66.242
10	95190258	2.54803e-07	0.000793408	67.6471
10	95198642	0.000102518	0.0320082	-32.3105
10	95210336	8.32046e-05	0.0286728	-60.6557
10	95212584	4.88141e-05	0.0214884	-32.8379
10	95212994	3.27582e-08	0.000187243	-63.6364
10	95213007	4.58893e-05	0.0208342	-59.2823
10	95249432	0.000124298	0.0354855	40.3305
10	95258191	7.29409e-06	0.00718453	35.1373
10	95258197	0.000134767	0.0368203	38.0749
10	95258214	7.74959e-05	0.0276109	30.7261
10	95258489	1.67488e-07	0.000600023	44.2967
10	95258509	3.82445e-08	0.000208307	35.4534
10	95260050	6.46073e-05	0.0248959	41.2429
10	95304034	0.000164487	0.0410332	42.6622
10	95308032	0.000116093	0.0341652	49.1379
10	95310287	7.15501e-09	5.70269e-05	52.5304
10	95310299	1.81981e-07	0.000637485	29.2018
10	95314368	8.27508e-08	0.000354138	61.4231
10	95315020	3.05826e-12	8.43452e-08	48.0892
10	95315129	4.10355e-33	2.37664e-27	52.8365
10	95315226	3.32082e-15	1.37379e-10	41.5474
10	95317038	4.38259e-31	1.26913e-25	52.2989
10	95734553	0.000187801	0.0440944	33.1469
10	95746373	2.59327e-05	0.0152338	-56.338
10	96161427	0.000183253	0.0434621	-34.1993
10	96175589	6.13669e-06	0.00646606	-29.7358
10	96191626	6.2803e-05	0.0245522	-46.0674
10	96228680	7.38724e-08	0.000330154	27.7265
10	96398380	1.27383e-10	2.23564e-06	-52.4752
10	96433918	8.10932e-05	0.0282768	38.6454
10	96504911	3.32861e-05	0.0174306	58.4733
10	96509705	0.000223051	0.0480763	33.0387
10	96517592	8.04606e-07	0.00172327	31.8364
10	96554930	0.000217425	0.0474714	44.7659
10	96570646	8.34622e-05	0.0287217	-69.301
10	96592887	6.58664e-06	0.00673799	73.3
10	96619290	4.68689e-15	1.89384e-10	-31.4402
10	96619296	1.83658e-05	0.0124214	-29.2099
10	96627115	2.08524e-05	0.0134638	-37.0247
10	96627635	3.48918e-05	0.0178713	-38.8669
10	96627637	9.32994e-06	0.00834319	-42.6592
10	96627683	7.4773e-05	0.0270004	-43.3095
10	96627698	3.02495e-05	0.0165994	-43.8709
10	96797279	2.41927e-06	0.0035866	-32.84
11	577613	0.000139928	0.0375127	-44.3793
11	602312	1.30544e-06	0.00238919	-29.4886
11	1294600	1.07687e-06	0.00211659	-53.8363
11	1330792	2.88849e-05	0.0162262	-33.8065
11	1343313	4.06976e-05	0.0194425	-32.0469
11	1407209	0.000221655	0.0479352	-49.8366
11	1576884	6.17941e-08	0.000294966	-28.7228
11	1696506	3.36601e-06	0.00450923	25.3782
11	1812525	1.70209e-05	0.0118792	48.3444
11	1874988	1.47179e-05	0.0109565	28.5608
11	3684349	4.01766e-05	0.0192837	-26.7637
11	4505543	2.31412e-05	0.0142339	34.856
11	4818798	7.30717e-06	0.00719334	42.8571
11	5679048	3.0952e-07	0.000902692	25.6129
11	5679239	0.000128568	0.0361176	-37.4375
11	6027884	2.02608e-09	2.0467e-05	-51.4019
11	6449308	0.000233988	0.0492085	27.6886
11	7368002	2.29207e-05	0.014188	-39.3282
11	7997011	0.000207337	0.0464461	32.6087
11	11801619	1.28187e-06	0.00236439	-26.836
11	13115519	2.17167e-05	0.013746	-48.6082
11	17646785	0.000199541	0.0454992	27.5316
11	19099303	3.80854e-05	0.0187209	-45.7449
11	19122133	6.92791e-05	0.0259424	-27.6266
11	19594676	7.00582e-07	0.0015734	-30.6331
11	19862840	0.000149337	0.03896	-42.3646
11	20150866	8.25102e-05	0.0285468	-37.3084
11	20321029	2.42822e-07	0.000770564	-26.5517
11	20890604	0.000215867	0.0473335	-32.7586
11	21214430	2.00547e-05	0.0130849	42.1053
11	22579336	8.37622e-05	0.028752	32.7731
11	24144443	2.97207e-12	8.32902e-08	-32.925
11	26564983	5.45883e-09	4.50594e-05	-31.2548
11	28019693	1.23698e-08	8.88123e-05	-32.3862
11	28514941	8.48472e-07	0.00178694	37.9568
11	29613310	0.00018474	0.0436478	-44.2211
11	29657098	5.71876e-06	0.00622005	-45.0704
11	30174972	1.89693e-05	0.0126523	-39.425
11	31110787	2.03694e-23	2.212e-18	58.913
11	31298349	2.55006e-11	5.40334e-07	52.9504
11	31365398	0.000100498	0.0317248	41.3352
11	31838152	3.12711e-05	0.0168738	-50.7273
11	33662973	8.97028e-06	0.00811766	-34.7703
11	33763752	3.91554e-05	0.0189665	-51.2411
11	34351743	7.5423e-06	0.0073334	56.8778
11	34565673	1.43759e-06	0.0025462	27.0709
11	34803347	1.2748e-05	0.0100637	35.9246
11	35110079	0.000161063	0.0406225	-40.5039
11	37908113	2.3346e-05	0.0143233	-27.2667
11	39122146	1.32252e-05	0.0102902	-33.9458
11	41380051	1.95009e-05	0.0128833	27.381
11	41664872	3.74262e-05	0.0185371	31.0104
11	46525054	8.238e-05	0.0285425	-29.647
11	46535276	7.4361e-07	0.0016438	-31.1176
11	46539518	1.87304e-05	0.0125686	-40.2597
11	47262852	0.000214805	0.0472434	-27.2211
11	48234597	2.75748e-05	0.015849	-34.1667
11	50347472	1.64656e-06	0.00279386	39.604
11	50871124	2.15916e-05	0.0137068	-26.0859
11	50953651	0.000107358	0.0328085	-27.8392
11	51074400	8.5448e-06	0.00787634	-40.8056
11	57232857	2.89375e-05	0.0162453	35.8209
11	58843598	0.000142439	0.0378944	26.9743
11	58878684	0.000163043	0.0408666	-27.5753
11	59130774	1.65301e-06	0.00279427	41.0614
11	59383279	0.000219039	0.047674	48.0904
11	59749636	0.000117942	0.0344642	-39.4133
11	59877928	3.93151e-08	0.000210237	-35.6719
12	1038383	3.06059e-05	0.0167245	54.0196
12	1623654	8.05122e-05	0.0281867	-58.8621
12	1782744	3.74378e-05	0.0185376	27.1855
12	2018992	8.95369e-10	1.10334e-05	43.8258
12	2111806	9.03275e-05	0.0300085	-36.3449
12	2253015	1.70737e-05	0.0118835	33.3333
12	2344358	7.27093e-05	0.0266806	-31.8182
12	2402618	2.58384e-07	0.000800257	44.4561
12	2416789	5.96077e-05	0.0238393	28.2042
12	2484786	9.64208e-05	0.0310646	27.171
12	2484815	1.29318e-08	9.20556e-05	27.7001
12	2484938	1.08846e-05	0.00914508	25.7082
12	2485002	0.000128808	0.0361421	30.895
12	2485027	5.71613e-06	0.00622005	30.6301
12	2669823	0.000219299	0.0477126	26.1943
12	2748191	8.29572e-14	2.9416e-09	45.7469
12	3866732	9.15814e-05	0.030263	-27.7449
12	3906609	0.000105265	0.0324577	48.7773
12	3919195	0.000228305	0.0486602	34.2105
12	4063506	7.43098e-13	2.3056e-08	32.4324
12	22595082	4.78855e-06	0.00559011	-28.2468
12	29210498	5.30152e-06	0.0059269	-25.117
12	32137002	0.000160223	0.0404818	33.492
12	34993752	5.19073e-05	0.0221868	54.6218
12	35773604	5.72316e-05	0.0233099	57.7381
12	45226704	2.69118e-06	0.00385994	-44.869
12	45556088	2.61988e-05	0.015332	-27.9843
12	49636404	6.70907e-06	0.00683517	-26.3483
12	53036370	3.88823e-06	0.00494569	-32.0423
12	53164664	4.61543e-05	0.0208586	-25.4075
12	53369115	4.22519e-05	0.0198024	55.3307
12	53515542	8.98471e-05	0.029924	26.5223
12	54252338	3.84345e-06	0.00490396	-47.232
12	54440327	2.30085e-05	0.014208	-50.4167
12	55105697	8.95166e-05	0.0298854	-27.0605
12	55583192	1.03692e-06	0.00206375	43.9691
12	56621160	3.54025e-05	0.0180071	28.3621
12	56621239	2.46575e-11	5.2892e-07	37.6981
12	61389153	0.000103597	0.0321601	51.6636
12	63668983	8.17657e-05	0.02843	-25.0952
12	66436494	1.1339e-05	0.00938615	41.6904
12	66436508	1.22416e-06	0.00228462	34.7062
12	66436510	2.74924e-05	0.0158121	40.0922
12	66436512	8.40109e-05	0.0287738	34.7638
12	66436546	3.59807e-05	0.0181523	34.519
12	66437747	0.000233709	0.0491882	54.7627
12	74660967	7.44553e-06	0.00728825	-29.9529
12	75652611	1.37729e-05	0.0105235	48.1481
12	79071779	8.00314e-05	0.0281146	33.2425
12	79079480	1.45528e-05	0.0108913	26.3975
12	80444379	6.47781e-05	0.0249329	-52.6782
12	80618661	0.000128804	0.0361421	59.8344
12	80666250	4.52493e-05	0.0206472	49.0308
12	80666414	1.6882e-15	7.52115e-11	68.4615
12	80666478	1.15443e-05	0.00948834	52.4454
12	80666555	1.42908e-10	2.41071e-06	69.1336
12	82289538	8.45634e-08	0.000361006	78.2175
12	82464951	1.54119e-05	0.0112083	-56.0284
12	82464966	3.17437e-05	0.0170126	-46.0938
12	82763743	5.44066e-08	0.000269043	28.3674
12	82900336	0.000110587	0.0333066	-37.4752
12	83119718	0.000207818	0.0464955	-48.9035
12	83165342	7.44864e-08	0.000330154	-25.1996
12	83198450	6.9015e-12	1.78976e-07	80.8036
12	83209337	2.40764e-06	0.00357545	57.5606
12	83256994	0.000190655	0.0444351	67.8912
12	83257145	0.000120842	0.0349009	29.3048
12	83259489	7.38895e-09	5.86226e-05	-61.118
12	83368640	1.335e-05	0.0103534	-37.5476
12	83368908	3.62428e-07	0.00101079	-29.3176
12	83368929	8.8009e-05	0.029606	-25.1296
12	83368947	1.14066e-07	0.000457716	-26.5543
12	83414444	0.000140563	0.0376059	-31.3622
12	83675213	3.52409e-05	0.01796	-69.4786
12	83728456	4.52803e-05	0.0206472	64.9529
12	83760032	0.000102799	0.0320727	30.3111
12	83917316	4.35251e-10	5.81731e-06	-59.6397
12	83920694	1.89752e-06	0.00305492	73.6794
12	83921118	1.29353e-10	2.24752e-06	-72.9032
12	83921225	1.62874e-06	0.00276902	-65.905
12	83921760	5.53476e-05	0.0228964	-57.6577
12	83921790	1.70527e-06	0.0028572	-45.045
12	83927876	8.08173e-06	0.0076387	58.6873
12	83927971	2.26515e-10	3.54569e-06	-64
12	83958961	2.80005e-06	0.00395927	34.8626
12	84256169	4.89185e-06	0.00566264	-41.0354
12	84379603	6.51359e-06	0.00670462	-32.0617
13	12088305	0.000185847	0.0438319	35.5748
13	13025084	0.000229778	0.0487949	25.8202
13	26182895	0.000124129	0.0354494	-29.0955
13	29685352	2.10987e-11	4.69988e-07	-41.2854
13	36251344	3.67692e-05	0.0183688	-27.193
13	42247369	5.60655e-05	0.0230621	-25.4915
13	42971839	0.000224551	0.0482512	-27.7206
13	47884864	8.58822e-08	0.000364843	-69.5909
13	47885100	1.17587e-08	8.47752e-05	-55.3865
13	47891497	2.94532e-06	0.0040959	-45.3125
13	55144500	0.000124748	0.0355364	-61.1111
13	55510537	8.8757e-05	0.0297312	-35.6388
13	57916703	0.000133746	0.0367347	33.5004
13	57916730	0.000117238	0.0343575	56.3074
13	63371854	1.82633e-06	0.00297678	-28.9204
13	63372589	1.37752e-08	9.44238e-05	-29.8287
13	70676198	8.25679e-05	0.028561	-30.6391
13	75815631	6.60134e-07	0.00150523	-77.9063
13	75870875	1.10765e-07	0.000450714	-70.9803
13	75910198	8.02758e-05	0.0281541	26.1523
13	76267717	1.52818e-08	0.000103316	76.3441
13	76275215	5.15364e-05	0.0221043	31.7308
13	76514213	0.000145394	0.0384425	-70.7317
13	77918132	1.5306e-05	0.0111787	56.9643
13	78002488	0.000223885	0.0481677	-57.3701
13	78225804	0.000111453	0.0334506	-35.1541
13	78281169	8.69681e-10	1.07934e-05	-36.1842
13	81654740	0.000154199	0.0397122	-31.5121
13	81993125	5.32044e-09	4.42311e-05	25.0241
13	81993152	9.11711e-07	0.00187913	29.3269
13	82186875	2.65059e-05	0.0154463	29.5212
13	82311524	1.4227e-05	0.0107681	-30.4743
13	82692575	5.46626e-06	0.00603803	-33.5983
13	82762635	4.47514e-05	0.0205184	-25.2632
13	83574807	9.40356e-05	0.0306745	-38.4615
13	84152780	1.29533e-05	0.0101547	37.6016
13	84156877	5.13574e-26	6.37384e-21	49.2276
13	84425833	1.56789e-06	0.00270259	48.8371
13	84493637	3.08664e-19	2.14522e-14	39.0722
13	84555537	5.62664e-20	4.65539e-15	56.6301
13	84566269	2.44666e-05	0.0147351	44.0962
13	84699723	9.61195e-06	0.00851214	27.4269
13	84699725	5.08954e-06	0.00579116	28.3075
13	84699728	1.25949e-06	0.00233302	30
13	84699741	3.02845e-05	0.0166044	26.0853
13	84699744	3.89719e-05	0.0189097	25.3595
13	84945439	7.01574e-06	0.00701724	-26.7329
13	85575690	2.47836e-10	3.81077e-06	-50.1587
13	85876713	7.03168e-05	0.0261562	37.8027
13	86229759	0.000210277	0.0467683	45.9459
13	86231007	0.000129309	0.0362211	-37.0629
13	86282123	0.000232425	0.04904	52.122
14	1827976	0.000198198	0.0453311	-41.1666
14	1988338	0.000101848	0.0319137	-29.0706
14	1988344	1.52583e-06	0.00265613	-31.3425
14	1988353	1.21593e-05	0.0098173	-30.809
14	1988362	2.57077e-05	0.0151723	-35.3184
14	7011518	5.67371e-05	0.0231792	36.7109
14	7011530	8.79253e-06	0.00800926	27.9685
14	8887091	0.000214924	0.0472434	49.2877
14	10950005	0.000128822	0.0361421	38.9244
14	12080634	0.00010701	0.0327746	-25.2336
14	12264416	1.58904e-06	0.00272017	41.4878
14	12276830	4.27146e-08	0.000223545	38.6229
14	12306787	2.21167e-06	0.00338293	-39.1304
14	12624802	1.15249e-05	0.00948755	-25.7699
14	12624819	1.72983e-05	0.011972	-34.129
14	12790839	4.09299e-06	0.0051049	-29.2579
14	12806538	0.000239998	0.0498741	-29.4813
14	13925938	1.44895e-07	0.000546109	28.0987
14	14663692	1.4513e-05	0.01089	-28.1458
14	14805608	4.16689e-07	0.00112597	-28.8256
14	14877805	2.55152e-24	2.95552e-19	-51.2204
14	14882141	0.000182036	0.0432857	-36.5435
14	14913879	0.000190179	0.0443778	27.6061
14	15295150	0.000186066	0.0438598	27.4274
14	15356809	2.44629e-08	0.00014815	-33.6401
14	20053150	4.27516e-05	0.0199627	-41.8586
14	20502051	2.07072e-08	0.00013131	26.3251
14	28334000	0.000240724	0.0499252	-58.5656
14	35482544	1.74186e-05	0.012029	25.2904
14	37626113	2.8382e-05	0.0160684	26.2055
14	38778649	2.27249e-07	0.000746401	-27.4725
14	40216505	3.29524e-05	0.0173395	-25.9725
14	40960506	3.3156e-08	0.000187243	-26.0274
14	41100228	8.64914e-05	0.0292771	-25.3643
14	43428985	7.27717e-05	0.0266833	25.2065
14	43965491	7.37903e-05	0.0268414	-34.5227
14	45649105	1.11707e-05	0.00929959	-41.0039
14	48459219	7.19612e-05	0.0265294	-30.2067
14	49228600	0.000163638	0.040915	37.9899
14	50356515	5.83981e-05	0.0235622	27.4839
14	51148669	0.000105946	0.0325721	-27.551
14	51913805	5.60907e-07	0.00135757	-26.2208
14	52785277	0.000177769	0.0427381	37.3836
14	52797318	7.87679e-07	0.00170435	26.7886
14	53339105	7.08089e-08	0.000320393	-29.8097
14	54108187	0.000223555	0.0481265	-34.4087
14	54429779	1.49631e-05	0.0110465	30.9317
14	54490102	1.22232e-05	0.00984121	27.0388
14	55483236	2.49261e-05	0.0149042	32.2505
14	55483241	2.355e-08	0.000144078	38.2277
14	55483253	1.71123e-07	0.000608032	36.8763
14	55925433	2.80977e-07	0.000847566	32.1825
14	56021609	2.32161e-05	0.0142588	28.2519
14	56505963	9.3254e-06	0.00834319	-25.0056
14	56625639	0.000199636	0.0455029	-29.7869
14	57542317	1.34064e-05	0.0103712	37.9906
14	57950800	7.47929e-05	0.0270004	-34.9315
14	58151007	3.1942e-07	0.00092221	-27.9979
14	59558569	0.000141564	0.0377607	-40.3851
14	59558621	6.5636e-05	0.0250809	-35.6917
14	59594440	1.97966e-06	0.00313552	38.7376
14	59604878	1.68784e-06	0.00283895	-63.59
14	59604908	0.000151145	0.0392666	-35.1208
14	60528184	0.000121922	0.0350498	-32.9365
14	61310563	0.000214681	0.0472284	-29.7269
14	63220550	4.86552e-06	0.00563967	-26.6352
14	64081232	8.51707e-06	0.00787023	57.5472
14	66420254	0.000234601	0.0492791	53.6
14	66584059	4.02666e-05	0.0193024	44.4029
14	66671685	9.52795e-06	0.00846796	-30.1074
14	66843284	6.50664e-06	0.00670144	41.1493
14	67895058	0.00012334	0.0352897	26.4894
14	67979584	1.23615e-05	0.00988754	-31.2887
14	68116286	8.07074e-05	0.0282209	-33.1858
14	68116317	2.60202e-09	2.4978e-05	-41.5347
14	68495219	0.000225868	0.0483961	34.1204
14	68499215	6.27519e-05	0.0245454	-30.1749
14	68539358	2.70436e-10	4.0161e-06	-31.7647
14	68539360	2.77004e-05	0.0158844	44.5545
14	68778949	7.52011e-07	0.00165186	-25.0076
14	69449641	0.000174754	0.0423539	45.2643
14	70708351	1.17107e-05	0.00957525	-33.6275
14	70997489	6.38732e-05	0.024727	-29.0323
14	71048941	5.7648e-08	0.000280018	41.9024
15	15465314	4.59537e-08	0.000235269	30.7172
15	25625151	5.56688e-05	0.0229761	51.4998
15	30214099	1.13558e-09	1.28959e-05	-35.056
15	30214156	6.79085e-05	0.0256148	-25.8883
15	31291381	4.58442e-05	0.0208302	32.6414
15	33024613	7.06865e-07	0.00158244	-29.2195
15	33161769	8.86665e-06	0.00805745	-25.5006
15	34412742	6.94412e-05	0.0259695	-25.2031
15	34412817	5.3545e-05	0.0225227	-46.1073
15	36994057	1.35187e-05	0.0104117	-35.6431
15	37974876	2.84841e-05	0.0160895	25.7779
15	38548458	1.13768e-07	0.000457716	29.3514
15	58351265	7.93364e-06	0.00756912	-32.2088
15	58893704	2.44663e-07	0.0007726	-65.6001
15	59106967	0.000138513	0.0373938	-57.2994
15	67863829	9.38245e-05	0.0306399	-25.8991
15	80724113	9.74189e-05	0.0312701	-31.25
15	80845737	0.000187272	0.0440187	-33.6297
15	81372987	0.000116908	0.0343123	-25.4098
15	83408380	2.78059e-05	0.0158957	-27.521
15	87029834	4.34425e-05	0.0201445	26.458
15	87087121	0.000221781	0.0479465	46.0127
15	87107984	5.79687e-05	0.0234916	-52.9933
15	88734414	4.63273e-06	0.00547578	35.8232
15	88734425	3.43097e-05	0.0177051	31.9053
15	89946900	0.00015594	0.0399214	-25.0193
15	90155667	0.000210029	0.0467612	33.1557
16	270421	1.31587e-05	0.0102572	-37.1287
16	2455865	2.35649e-09	2.31323e-05	40.7136
16	2670978	1.30914e-06	0.00238919	-39.8077
16	2673250	1.26807e-06	0.00234241	-27.3662
16	4551144	1.33623e-05	0.0103555	26.4568
16	5903395	0.000218647	0.0476238	-29.3199
16	6159479	7.28421e-06	0.00718295	26.4423
16	6377899	3.25304e-05	0.0172274	-37.1463
16	8808223	1.12515e-05	0.00933154	-31.7829
16	11710492	7.44594e-08	0.000330154	27.7377
16	13093661	3.80811e-07	0.00105192	29.8749
16	21932747	6.12815e-06	0.00646606	37.0879
16	38799353	6.30863e-05	0.0245718	-29.2551
16	39908163	2.70645e-07	0.000822247	-27.3984
16	40101323	6.75519e-06	0.00684782	-38.7451
16	64139832	0.000112533	0.0336433	34.9803
16	68386216	3.71751e-26	4.96862e-21	-46.8529
16	68935728	5.98555e-05	0.023875	-66.108
16	71411147	2.37488e-05	0.0144836	-27.9722
16	71798694	6.11468e-08	0.000293489	-27.3974
16	72876109	6.25558e-05	0.0245256	-33.8582
16	74816021	8.97987e-05	0.0299186	49.827
16	74843837	7.18834e-06	0.00713702	-26.1278
16	75356115	2.61221e-15	1.10701e-10	-27.9076
16	75627465	0.000195404	0.0450201	35.2109
16	75801605	5.81646e-09	4.76704e-05	-25.6255
16	76594716	8.94113e-07	0.00185164	-68.3908
16	76602393	0.000203571	0.0460312	37.8038
16	76603165	8.07107e-06	0.00763809	58.7915
16	76604578	4.54688e-08	0.000235126	78.656
16	76624175	5.18984e-05	0.0221868	26.3005
16	76672640	1.09922e-06	0.00214204	32.171
16	76705939	1.78309e-07	0.000629701	49.9526
16	76722373	2.1018e-05	0.0135105	28.2063
16	76847212	1.74648e-09	1.77457e-05	-48.6486
16	76867792	1.72205e-08	0.000112908	-33.8435
16	76867816	1.98393e-06	0.00313657	-37.8499
16	76988294	2.91347e-14	1.07706e-09	50.7618
16	76998262	8.27073e-05	0.0285808	-39.1134
16	76999131	1.47983e-20	1.28561e-15	42.3855
16	77000274	5.90323e-27	8.54741e-22	-42.8486
16	77014540	7.08921e-06	0.00706686	31.5957
16	77038601	6.6677e-07	0.00151242	45.5218
16	77159613	1.91468e-05	0.0127248	-53.337
16	77161457	8.41649e-06	0.00781598	-53.6842
16	77174306	2.4012e-06	0.00357545	67.0282
16	77184144	8.02671e-11	1.51592e-06	-32.3529
16	77211619	4.51608e-12	1.20719e-07	47.5837
16	77239585	1.60899e-10	2.66966e-06	43.6444
16	77244744	8.90378e-09	6.87572e-05	33.1453
16	77246998	7.97024e-21	7.28859e-16	37.8858
16	77251256	1.66008e-09	1.72718e-05	42.6332
16	77314783	8.55298e-18	5.50402e-13	48.6976
16	77324244	7.85297e-29	1.70557e-23	52.6725
16	77351316	3.80422e-10	5.16395e-06	38.8565
16	77354697	3.54038e-10	5.00116e-06	42.4466
16	77361015	8.99056e-05	0.0299258	56.1219
16	77374864	2.03459e-11	4.59105e-07	53.2322
16	77393071	3.75085e-10	5.14493e-06	47.9559
16	77395050	4.58952e-21	4.43018e-16	49.2185
16	77395074	9.38735e-08	0.000393975	28.1558
16	77405893	3.83099e-16	1.75167e-11	36.722
16	77412423	2.17763e-05	0.0137587	32.1511
16	77416902	5.55212e-06	0.00610559	-42.4601
16	77421004	1.42539e-05	0.0107773	-41.1184
16	77436969	4.4584e-05	0.0204555	44.3456
16	77445890	1.15499e-16	5.57443e-12	-39.7797
16	77494589	1.11992e-06	0.00216488	56.1404
16	77494641	8.53932e-06	0.00787634	31.8868
16	77494689	1.39366e-05	0.0106159	26.7569
16	77494710	5.26583e-07	0.0013108	29.8106
16	77494885	1.16999e-10	2.11757e-06	34.405
16	77509546	6.55476e-05	0.0250747	54.6496
16	77511818	5.37434e-05	0.0225603	62.8347
16	77540845	1.4082e-10	2.39878e-06	33.0818
16	77545295	9.65909e-05	0.0311084	-32.1166
16	77545305	4.18777e-05	0.0197222	-39.4835
16	77545819	2.71834e-07	0.000824097	-43.5931
16	77545822	0.000120831	0.0349009	-49.3063
16	77545855	3.69018e-07	0.00102752	-44.2215
16	77550886	2.18504e-06	0.00335382	-40.8392
16	77576260	5.34778e-08	0.000266241	28.299
16	77583323	1.90595e-07	0.000657291	60.3297
16	77588912	0.000124864	0.0355427	51.3846
16	77598426	7.69932e-28	1.33776e-22	58.8235
16	77599340	1.77814e-11	4.11937e-07	42.8188
16	77599352	5.96471e-05	0.0238465	29.8657
16	77601963	4.40147e-28	8.49731e-23	52.2926
16	77604920	9.73517e-35	8.45745e-29	46.4976
16	77711119	1.25514e-05	0.0099808	-25.303
16	77844592	4.15787e-06	0.00514954	-28.5012
16	77974756	9.23693e-05	0.030356	-29.8507
17	4734373	1.19562e-11	3.01071e-07	-41.4826
17	4820271	8.69515e-05	0.029373	31.2387
17	6553512	9.12638e-14	3.17143e-09	81.2317
17	6906526	6.42266e-12	1.69082e-07	45.8574
17	12863482	5.19594e-05	0.0221904	-28.3378
17	38402489	2.55554e-05	0.01513	-33.1616
17	38469156	8.63765e-06	0.00792395	-25.3073
17	38736211	1.52911e-05	0.0111726	-39.0454
17	56237232	0.00022484	0.0482594	-39.3262
17	56237243	4.3456e-07	0.001167	-42.0087
17	56452116	6.08937e-05	0.0241155	27.4033
17	58549007	1.94569e-05	0.0128591	-36.1061
17	60461311	6.90569e-05	0.0258927	-25.2814
17	68765751	3.95719e-06	0.00500046	-25.8477
17	69293195	1.19994e-10	2.12745e-06	32.7995
17	71758086	1.82555e-07	0.000638208	-27.1028
17	72704533	0.000170344	0.0418041	-40.625
17	73072763	8.43619e-07	0.0017832	37.9608
17	73604697	1.43659e-06	0.0025462	-25.8178
17	74438997	0.00010557	0.0325054	32.2702
17	78484328	7.18495e-06	0.00713702	35.0163
17	78533690	0.000150456	0.0391345	-29.8515
17	78533694	0.000210723	0.0468139	-31.3881
17	78707794	3.01398e-05	0.0165975	27.7419
17	79261047	9.99028e-06	0.00866922	-27.818
17	79319046	1.77267e-05	0.012178	28.1044
17	81012460	1.33901e-09	1.46323e-05	-27.5591
17	81233742	9.14192e-05	0.0302267	26.1542
17	81585087	1.47384e-05	0.0109577	-28.8105
17	81661896	7.36728e-05	0.0268302	-37.4159
18	245366	9.99182e-06	0.00866922	-73.6554
18	2508484	2.66981e-07	0.000816693	55.255
18	5535122	3.28382e-11	6.79244e-07	25.215
18	6334046	5.18413e-05	0.0221735	-38.1836
18	7865826	4.4055e-06	0.00532923	-76.5284
18	8973049	8.31994e-05	0.0286728	32.6522
18	9515355	7.23665e-06	0.00715446	-35.0649
18	13737910	1.06291e-08	7.92606e-05	-66.1131
18	15324312	3.19055e-05	0.0170572	-25.4789
18	16263018	0.000108264	0.0329867	-25.0798
18	16265175	9.94851e-07	0.00200678	-70.6701
18	18612174	1.02259e-05	0.0087611	-35.0799
18	20831594	0.000227296	0.0485254	-41.4929
18	25041206	4.5625e-10	6.05142e-06	-58.75
18	25408710	3.42396e-06	0.00457627	33.6762
18	25408728	6.13905e-05	0.0242117	38.2688
18	25583628	2.39334e-05	0.0145655	-27.8473
18	26541757	2.1121e-05	0.0135423	-71.792
18	26836220	7.02261e-05	0.0261393	-52.6508
18	26886526	2.85409e-05	0.0161049	70.8179
18	26900563	3.19307e-05	0.0170602	-58.9728
18	29394237	1.80996e-07	0.000636604	-26.5981
18	31039472	6.02765e-14	2.18189e-09	46.419
18	32589886	0.000195306	0.0450167	-29.3411
18	41284370	1.46148e-05	0.0109125	30.9865
18	58004879	3.82151e-08	0.000208307	-26.2395
18	59122252	4.14812e-09	3.60653e-05	45.0962
18	60241536	7.10672e-05	0.0263114	-29.0244
18	60473755	3.86941e-05	0.0188428	-26.9231
18	62050426	2.57851e-09	2.48899e-05	33.1399
18	62076898	2.02708e-12	5.87011e-08	61.9244
18	62226966	2.14317e-16	1.00642e-11	-56.1008
18	65094409	9.92704e-06	0.0086371	36.3943
18	65594975	3.88579e-07	0.00106829	51.5159
18	65702807	1.50035e-19	1.18494e-14	-51.3158
18	65724388	9.05393e-05	0.0300523	-27.1845
18	65736509	1.69316e-11	3.9821e-07	-68.3397
18	65736557	9.04676e-15	3.49306e-10	-68.3908
18	65737524	6.42004e-09	5.16642e-05	62.1196
18	65950962	0.000135512	0.036899	63.3747
18	66130844	8.15645e-05	0.0283846	-41.6846
18	66130857	6.17289e-11	1.2188e-06	-48.0337
18	67016062	6.98429e-06	0.00700649	-30.9278
18	67143360	0.000119739	0.0347396	56.0748
18	67228518	2.93059e-06	0.0040886	-66.3158
18	67446076	5.35705e-05	0.0225227	52.7132
18	67466177	5.96692e-06	0.00638396	29.4444
18	67466608	7.34235e-06	0.0072199	-62.8368
18	67466873	3.84413e-06	0.00490396	74.7784
18	67815670	1.19119e-07	0.000470385	52.7638
18	68129640	7.69809e-06	0.00743494	37.9808
18	68279599	4.15139e-09	3.60653e-05	27.0158
18	68884884	7.84613e-05	0.0278105	35.0476
18	68892107	2.27207e-06	0.0034358	28.5714
18	69000936	0.000134861	0.0368296	25.5495
18	69006245	4.74532e-06	0.00556344	-25.6292
18	69027026	4.61911e-06	0.00547458	-29.2964
18	69027058	5.28403e-06	0.0059269	-37.535
18	69029223	2.62676e-05	0.0153636	46.8599
18	69029477	2.81842e-05	0.0159981	28.9306
18	69037253	3.62935e-05	0.0182255	37.7857
18	69418706	1.83062e-05	0.0124037	-25.6734
18	69455644	2.26124e-05	0.0140933	35.2784
18	69488380	0.000222354	0.0480285	-38.5714
18	69488440	5.31642e-08	0.00026544	-48.1007
18	69489054	3.81849e-05	0.0187244	36.4977
18	69489099	3.25544e-06	0.00439498	-61.2522
18	69490212	9.21346e-05	0.0303209	-29.7957
18	69490271	8.54217e-05	0.0290451	-47.1262
18	69490586	7.19978e-06	0.00714373	-47.3333
18	69498191	2.37046e-07	0.000759907	-35.365
18	69503959	4.22602e-05	0.0198024	73.5867
18	69503975	9.84344e-07	0.00199568	80.3108
18	69552812	1.73511e-06	0.00288495	-31.1089
18	69589606	2.69251e-06	0.00385994	61.3793
18	69606365	6.87923e-05	0.0258495	50
18	69639758	5.65765e-05	0.0231594	-26.33
18	69644348	3.17333e-07	0.000920479	57.128
18	70209334	0.000162684	0.0408453	25.3175
18	70242854	0.000133287	0.0367015	-25.4662
18	70288692	5.96102e-05	0.0238393	-29.2759
19	6831907	1.15325e-05	0.00948755	-39.6226
19	11166128	0.000126103	0.0357024	30.2673
19	11196704	6.44791e-07	0.00148901	25.2448
19	11525251	0.000185516	0.0437835	-30.1807
19	16130104	0.000207335	0.0464461	37.644
19	17817918	4.60535e-79	8.00182e-73	-93.0435
19	18542018	1.3035e-05	0.0102066	26.6304
19	18542027	9.29943e-07	0.00190185	36.9846
19	19436701	1.84438e-06	0.00300059	-47.8422
19	20204986	2.2677e-06	0.00343517	25.7562
19	21619533	1.90934e-08	0.000122417	31.8893
19	30607197	6.63213e-05	0.0252337	-26.4217
19	33339404	5.92497e-05	0.0237653	-77.5463
19	36756087	6.39122e-05	0.024727	-41.0038
19	36778929	4.43278e-05	0.0203918	-38.5456
19	38267868	1.16879e-05	0.00956533	-36.193
19	48208573	0.000142055	0.0378327	44.5531
19	50311042	4.91279e-05	0.0215758	-28.325
19	52493093	1.90661e-07	0.000657291	-39.7706
19	55703263	9.09163e-11	1.69858e-06	-57.9381
19	56568181	0.000183444	0.0434943	-35.8841
19	56844781	1.34642e-05	0.0103836	-51.3789
19	56965077	4.48816e-05	0.0205595	-25.0552
19	57813499	5.12639e-05	0.0220147	-58.3838
19	58080623	0.000139905	0.0375127	52.0918
19	58087919	1.87666e-06	0.00303322	26.2216
19	58450713	5.32886e-05	0.0224676	-51.5552
19	59323050	2.69114e-09	2.56916e-05	54.2652
19	59780701	4.21456e-07	0.00113532	-33.5772
19	59844384	1.46726e-05	0.0109368	-66.3132
19	59844443	6.01639e-06	0.00640412	-44.0834
19	59845665	3.30664e-08	0.000187243	-26.0116
19	59847940	1.62822e-19	1.23001e-14	-54.1176
19	60214597	1.70576e-05	0.0118792	61.0197
19	60347517	1.70291e-10	2.73965e-06	66.7585
19	60491618	6.70282e-05	0.0253951	-46.1443
19	60730200	0.000133678	0.0367347	-55.9055
19	60882502	2.92564e-07	0.000868944	26.4706
19	60882550	4.22703e-08	0.000223237	35.3469
19	60949807	2.72893e-09	2.57692e-05	40.6954
19	60994014	0.00020192	0.045826	-59.0194
19	61339040	0.000120839	0.0349009	-26.5801
19	61456283	2.08601e-05	0.0134638	-33.3197
19	61670534	8.90686e-05	0.0297954	27.5731
19	61817875	2.81366e-05	0.0159927	28.3869
19	61919669	0.000110118	0.0332378	-52.2739
19	62399414	7.98878e-07	0.00171811	29.7553
2	1572567	8.8129e-06	0.0080212	-31.8376
2	1739235	2.62438e-06	0.0037887	-38.2758
2	1808288	6.51014e-07	0.00149636	-33.8028
2	1812618	6.35681e-06	0.00659796	-28.0992
2	1820387	2.83183e-08	0.000167929	-34.9208
2	1829680	2.95774e-06	0.00410471	-51.4313
2	1839404	2.47581e-05	0.0148489	-48.4848
2	2991556	0.000138145	0.0373292	26.8571
2	4155677	1.71309e-08	0.000112746	41.4391
2	9784751	3.76892e-05	0.0186124	-28.5352
2	31495317	3.66011e-05	0.0183164	52.8704
2	33817709	0.000142574	0.0379245	-28.1028
2	39037525	1.14076e-06	0.00218772	-26.4017
2	39607674	5.27831e-05	0.0223689	-45.2759
2	41869381	3.5948e-05	0.0181464	-62.5
2	42819057	6.48784e-06	0.00669001	-37.7942
2	45210545	5.66646e-05	0.0231637	-37.6984
2	45270194	2.60307e-06	0.00376904	52.7563
2	62467489	0.000105204	0.0324561	-40
2	102418056	2.56982e-05	0.0151723	-27.3197
2	112106215	3.60959e-07	0.00100831	-30.3008
2	112106243	1.82327e-06	0.00297678	-28.4879
2	112703286	4.60046e-08	0.000235269	67.7596
2	112778082	3.62705e-05	0.0182245	-38.6466
2	112936547	7.19309e-05	0.0265294	-27.2733
2	113864407	8.96067e-05	0.0299063	-25.6118
2	113904796	1.2686e-06	0.00234241	-63.066
2	115930766	1.4643e-17	8.20721e-13	50.4329
2	120416142	5.17936e-27	8.18105e-22	-47.2507
2	121186491	2.48532e-07	0.000779467	28.3469
2	125214506	3.77461e-21	3.85788e-16	-55.2308
2	126870457	9.20172e-06	0.00825829	39.955
2	127600192	0.000189276	0.0442757	-45.2103
2	127604412	4.71345e-06	0.00553354	-31.3795
2	127644975	3.84724e-05	0.0188086	-31.9235
2	129438444	1.70582e-05	0.0118792	-30.114
2	148666178	6.67041e-05	0.0253331	-25.8936
2	160495325	6.71799e-11	1.30855e-06	-28.0702
2	160495340	1.07681e-17	6.68203e-13	-29.8137
2	160495343	7.35321e-13	2.3056e-08	-27.4854
2	160495351	3.59121e-05	0.018145	-30.3092
2	160495357	1.54977e-11	3.79259e-07	-27.0588
2	160495368	3.78383e-06	0.00485915	-25.8065
2	162454066	1.38691e-06	0.00247664	67.3913
2	241631666	7.47897e-05	0.0270004	30.993
2	245661477	2.73322e-05	0.0157721	-46.8683
2	250499084	2.95115e-05	0.016398	-64.0435
2	250503615	6.65882e-08	0.00030703	-36.5428
2	251335178	7.93144e-05	0.0279929	-81.1529
2	252194614	0.000237894	0.0496209	-28.0036
2	255204656	4.38491e-05	0.0202682	-43.103
2	255628033	7.40259e-05	0.0268799	28.2601
2	256443263	0.000113965	0.0338029	-26.355
2	257568718	2.69151e-10	4.0161e-06	26.8441
2	257888302	4.31563e-08	0.000225178	25.8766
2	259615745	0.000108314	0.0329867	-29.1139
2	259792450	7.51288e-08	0.000331311	56.8182
2	260695394	3.25016e-05	0.0172274	49.4035
2	261498288	2.72801e-06	0.00388589	26.6799
2	261729037	4.25186e-06	0.00522827	-27.1743
2	262847507	0.00021672	0.0474028	-29.3882
2	262865531	9.82867e-05	0.0314167	-34.7893
2	263246886	5.47413e-05	0.0227871	32.5366
2	263668952	5.56713e-05	0.0229761	35.7367
2	264022254	9.26093e-07	0.00190185	26.6407
2	264061200	5.81212e-05	0.0235018	25.5372
2	264240003	0.000146846	0.0386115	25.3488
2	264270577	5.76542e-05	0.0234107	38.7871
2	264279366	0.000163373	0.0408866	56.9052
2	264492122	0.000114623	0.0339398	-29.2382
2	264556281	7.87679e-05	0.0278607	40.377
2	264584560	5.4255e-05	0.022677	-54.9734
2	264587618	7.99971e-07	0.00171811	-65.8419
2	264587663	7.24224e-07	0.00161042	-65.4689
2	264595687	1.37313e-07	0.000525512	28.7879
2	264617323	2.16642e-06	0.00332818	-50.453
2	264756916	6.12726e-05	0.0242117	-64.275
2	264760904	1.9338e-05	0.0128145	45.5936
2	264816972	1.04898e-06	0.00207823	43.5065
2	264816983	1.08807e-12	3.31672e-08	43.7013
2	264816992	9.84682e-05	0.031457	49.6104
2	264816998	1.01104e-07	0.000417771	45.7143
20	9891146	0.000238476	0.0497045	-33.2924
20	10316645	9.56327e-05	0.0309358	-27.1591
20	14847607	0.000156469	0.039992	-54.7434
20	16707866	7.65187e-06	0.00740677	28.8175
20	17212077	5.90506e-06	0.00636481	26.0483
20	17336664	0.000226101	0.0484226	37.8517
20	18488614	5.48395e-05	0.022802	-32.6255
20	18931343	3.63055e-09	3.2516e-05	-39.4056
20	20507464	4.95026e-05	0.0216521	-27.4752
20	20507479	9.41108e-05	0.0306788	-28.5298
20	21581758	2.37605e-05	0.0144856	-32.665
20	29726801	2.09915e-05	0.0135035	30.2027
20	29926989	6.37928e-07	0.00147984	-27.2211
20	41991511	1.03466e-08	7.74883e-05	42.3077
20	42771123	5.09696e-07	0.00127977	-30.6036
20	42771174	3.29603e-08	0.000187243	-43.8664
20	51660570	1.32242e-08	9.27049e-05	64.8148
20	52894337	3.43037e-05	0.0177051	30.9735
20	52931215	0.000144331	0.0382455	-29.4988
20	52978080	0.000237773	0.0496195	33.7734
20	53169244	0.000113111	0.0337153	-65.1553
20	53213761	0.000112588	0.0336525	-29.6627
20	53214001	0.000129098	0.0361904	-40.0152
20	53359718	0.000187169	0.0440063	29.5013
20	53390390	0.000152366	0.0394455	-38.7978
20	53783452	6.73549e-06	0.0068375	42.7126
20	53836082	0.000167526	0.0414675	-28.2381
20	53916556	9.50544e-05	0.0308532	30.6211
20	53931675	0.000129837	0.0362771	39.6072
20	54003671	1.40512e-06	0.00249888	71.1953
20	54227350	3.54625e-05	0.0180165	34.3136
20	54244949	3.8806e-06	0.00493961	50.1628
20	54274206	5.70166e-08	0.000278277	-34.7899
20	54444781	6.93746e-05	0.0259695	50.6277
20	54573074	0.000157109	0.040073	-36.2712
20	54702532	7.62078e-08	0.00033353	44.3478
20	55384450	0.000202289	0.0458549	40.7718
20	55767294	2.92688e-05	0.0163363	29.9499
20	55883522	0.000112612	0.0336539	27.9324
21	995476	3.11274e-05	0.01684	33.1731
21	7056735	3.05818e-08	0.000178909	-35.1351
21	9626751	1.17335e-06	0.00223297	-26.7059
21	18749778	1.38125e-05	0.0105491	-29.3582
21	19036822	9.62949e-05	0.0310439	25.2348
21	19608388	3.65323e-06	0.00475469	-45.4545
21	19608474	9.96735e-07	0.00200678	-37.7866
21	25309313	1.46553e-07	0.000550539	-44.9225
21	25410707	6.9112e-05	0.0259022	57.617
21	25515418	1.3081e-07	0.0005062	37.4686
21	25515451	2.20247e-07	0.000730306	31.2833
21	25835972	5.4208e-07	0.00133329	-34.0547
21	26436840	0.000230365	0.0488536	-30.6818
21	29226086	1.38211e-09	1.48235e-05	-44.0513
21	30627326	9.58825e-05	0.0309873	38.9174
21	30973740	1.39863e-10	2.39878e-06	33.8294
21	31276742	0.000143968	0.0381786	28.125
21	32881703	0.000101937	0.0319301	26.1538
21	35344646	1.98809e-05	0.0130106	-29.3032
21	42439016	0.000117799	0.03444	-35.9021
21	43918483	3.09422e-06	0.00423707	-29.2906
21	43918489	7.49773e-06	0.00731629	-26.4737
21	43918549	9.52061e-05	0.0308794	-25.6551
21	43918558	0.000103774	0.0321862	-25.6609
21	43985514	0.000138761	0.0374101	-26.0882
21	44328376	3.21967e-07	0.00092619	39.7792
21	44563560	0.000230693	0.0488697	-60.0775
21	45518357	0.000236542	0.0494746	30.2083
21	45520248	9.68932e-06	0.00855015	26.0127
21	45627983	0.000223022	0.0480763	-37.5959
21	46073543	9.01081e-05	0.0299546	35.355
21	46499088	1.44135e-06	0.00254766	-45.7744
21	46787394	2.45557e-05	0.0147734	31.2681
21	46804216	2.50469e-05	0.0149263	-34.2844
21	47131401	0.000228885	0.0486939	-32.6299
21	47506778	1.90307e-06	0.003056	-47.205
21	47926524	5.8433e-05	0.0235672	-29.661
21	48022059	9.94722e-05	0.0315803	67.3469
21	48027849	2.71674e-06	0.00388186	-58.2154
21	48065505	3.72601e-05	0.018497	-26.8461
21	48094939	6.02924e-10	7.81779e-06	-26.9825
21	48646421	8.76795e-06	0.00800124	-30.9309
21	48699007	6.98796e-05	0.0260486	-40.4762
21	48709168	2.33288e-19	1.68891e-14	27.9793
21	48710744	1.28985e-17	7.4704e-13	55.6701
21	48711295	7.58808e-11	1.44883e-06	-54.3792
21	48802368	2.92043e-05	0.0163207	-29.903
21	48826134	1.08511e-06	0.00212318	-28.3628
21	48840584	1.77559e-13	5.71314e-09	-40.8752
21	48858038	7.78128e-07	0.00169	30.1402
21	48878837	5.54328e-05	0.0229048	-26.461
21	49254022	9.91542e-06	0.00863131	-35.2364
21	49283219	9.99079e-05	0.0316449	-53.95
21	49400931	4.51853e-06	0.00540704	-39.0337
21	49537527	9.64777e-06	0.00853004	-53.5455
21	49565392	2.99524e-31	1.04085e-25	45.2731
21	49568642	0.000113313	0.0337301	29.1105
21	49568742	2.76769e-09	2.58541e-05	66.8213
21	49646631	4.9528e-11	9.89139e-07	-42.3681
21	49647668	0.00017855	0.0428437	-30.5243
21	49648063	0.000113986	0.0338029	-37.1796
21	49711752	2.82769e-06	0.0039718	-31.3131
21	49818140	5.06409e-07	0.00127789	-27.7627
21	49890368	5.565e-05	0.0229761	28.8997
21	50102328	9.0721e-05	0.0300638	-34.0463
21	50538788	0.000109572	0.0331522	-29.0949
21	50582446	3.35176e-08	0.000187861	-26.5423
21	50593901	6.17866e-09	5.01657e-05	-44.5618
21	50594576	8.48136e-09	6.60825e-05	-78.4848
21	50597290	0.000109781	0.0331904	56.3063
21	50603535	9.91672e-05	0.0315632	-34.2633
21	50652109	0.000235166	0.0493421	-40.4625
21	50722989	2.89158e-05	0.0162383	-41.3253
21	51025840	0.000145751	0.0384694	35.5176
21	51175646	6.86386e-06	0.00691763	25.7432
21	51359772	1.02222e-05	0.0087611	46.0022
21	51512375	0.000188585	0.0442066	-34.2006
21	51654344	1.68646e-05	0.0118184	-34.8919
21	51756078	0.000167902	0.0415203	-38.9193
21	51763546	4.8513e-05	0.021421	-41.9392
21	51767521	1.88588e-05	0.0126125	73.9775
21	51937256	3.26061e-05	0.0172463	-37.0204
21	51985120	2.84819e-09	2.64639e-05	-28.125
21	52170158	8.5716e-05	0.0291167	-28.4967
21	52455701	2.66766e-05	0.0155169	27.0591
21	52719272	0.000129524	0.0362396	-37.8972
21	52836096	1.41426e-05	0.0107305	-26.6506
21	52836125	7.32953e-05	0.0267713	-26.0719
21	52836445	0.000136632	0.0370473	-31.9197
21	52836447	4.60816e-05	0.0208533	-28.9545
21	52836467	3.02004e-05	0.0165994	-32.2137
21	52935242	1.10214e-08	8.08009e-05	25.422
22	12445344	4.85359e-07	0.00124699	63.3987
22	20048237	0.000105725	0.0325368	-29.9695
22	20536461	1.81667e-17	9.86398e-13	51.866
22	20950770	2.13461e-05	0.0136256	-33.4506
22	21521304	9.82366e-05	0.0314109	-52.2127
22	23173215	1.7078e-05	0.0118835	25.5216
22	23173269	0.000191162	0.0444898	25.1427
22	25193266	7.24091e-06	0.00715446	-25.9168
22	27420363	3.62679e-06	0.0047309	-36.134
22	34146194	4.37375e-08	0.000227528	65.6803
22	34146239	2.57069e-06	0.00374714	62.7112
22	38398720	5.49393e-05	0.0228061	26.0272
22	42969675	0.00021122	0.0468765	-26.2793
22	45255405	1.26938e-05	0.0100462	-30.7407
22	46817333	1.18181e-07	0.000468813	-43.1165
22	47143771	2.22571e-06	0.00338749	44.4444
22	47568293	4.20384e-06	0.00518764	28.5548
22	47708545	2.82179e-07	0.000849559	-28.083
22	48704131	1.83515e-05	0.0124214	62.2222
22	49803954	5.46003e-05	0.0227723	67.9288
22	50036694	2.17575e-05	0.0137518	-27.6779
22	51119205	1.24635e-05	0.00993823	27.957
22	52534604	6.4847e-05	0.0249329	-36.5582
22	52839759	0.000167219	0.0414131	-31.1838
22	52870735	1.8475e-07	0.000643295	-63.7168
22	54126794	1.86724e-05	0.0125555	25.0323
22	54273648	9.59941e-05	0.0309961	-25.7664
22	54410572	1.37667e-05	0.0105234	32.7809
22	54583503	6.38352e-06	0.00661432	-29.4042
22	54620927	2.18381e-05	0.0137877	27.8287
22	54743802	2.22496e-06	0.00338749	-39.5328
22	54752982	7.06969e-05	0.0262414	31.0531
22	55031848	1.48226e-07	0.00055505	28.3582
22	55134466	5.35129e-05	0.0225185	30.4854
22	55156464	1.14019e-06	0.00218772	-29.9327
22	55156657	9.88568e-05	0.0315031	-27.3961
22	55313299	3.7795e-09	3.35046e-05	-25.7143
23	46689	2.10783e-06	0.00326705	-25.0052
23	2157988	4.10444e-05	0.0195276	36.3216
23	2573897	6.62623e-05	0.0252337	-58.3603
23	2752282	3.23978e-06	0.00437724	-30.8943
23	3635614	3.45586e-10	4.92178e-06	-62.9032
23	3658718	0.000199765	0.0455203	44.3312
23	25010661	2.7059e-07	0.000822247	36.7419
23	25095505	0.000153607	0.0396219	-26.6465
23	26191418	1.01451e-05	0.00873581	-36.3548
23	37627102	4.8323e-06	0.00560865	-39.2209
23	42346104	0.000175975	0.042549	31.6387
23	42411588	9.80363e-05	0.0313757	32.7664
23	43787024	1.72211e-13	5.64561e-09	78.8931
23	44493376	2.74419e-05	0.0158061	49.8764
23	46139358	6.95473e-06	0.0069849	26.5873
23	51015900	0.000158639	0.0402742	27.0092
23	53568259	9.94297e-07	0.00200678	40.737
23	62673820	4.87046e-07	0.00124699	-25.4633
23	64204243	1.25457e-11	3.11403e-07	41.8702
23	64204404	1.07667e-09	1.24715e-05	44.3932
23	64816948	1.46296e-05	0.0109188	29.6118
23	64816972	1.02637e-05	0.00878736	25.9545
23	67230040	2.61957e-05	0.015332	-32.4252
23	67922679	9.47815e-05	0.0308008	29.878
23	67922698	6.31925e-05	0.0245951	35.3659
23	67922702	5.07223e-06	0.00578092	37.3262
23	67922836	3.61897e-05	0.0182102	26.855
24	255482	1.86287e-05	0.0125358	-47.148
24	568845	1.4854e-05	0.0110153	27.8322
24	884896	0.000221173	0.0478912	-44.0077
24	1105705	0.000179946	0.0430582	26.5372
24	1158986	4.79676e-05	0.0212794	-33.3261
24	3521858	5.03485e-06	0.00576513	-33.584
24	3876701	1.28693e-08	9.20185e-05	-36.1976
24	3876705	7.49766e-05	0.0270555	-33.3333
24	6409041	0.000125047	0.0355537	-25.6971
24	6557122	2.425e-07	0.000770564	27.8387
24	7926717	0.000194702	0.0449563	-25.8852
24	8069479	0.000197893	0.0453063	-28.0284
24	9688085	0.000132596	0.0365926	25.1261
24	9897705	2.49035e-05	0.0149042	48.0217
24	16598147	9.56029e-06	0.00848237	-25.8295
24	18625931	4.71571e-05	0.0211283	-26.4114
24	21846873	1.00292e-09	1.20177e-05	47.1016
24	22633954	0.000165144	0.0411027	42.598
24	25396901	4.20116e-05	0.0197285	40.6634
24	25864335	5.44451e-06	0.00602156	56.2584
24	26402113	3.95352e-06	0.00500003	30.1246
24	27185347	1.51294e-05	0.0111058	-26.5783
24	27333213	0.00011295	0.0336947	30.797
24	30766499	3.83987e-06	0.00490396	38.5233
24	30807940	7.8643e-05	0.0278408	41.4515
24	32703091	1.2366e-12	3.70448e-08	50.3539
24	33278818	0.000203693	0.0460374	27.0911
24	33386709	6.14343e-07	0.00145426	-54.0409
24	35179017	0.000123916	0.035405	82.037
24	35199030	9.57241e-05	0.0309527	-26.0352
24	35213812	0.000163552	0.0408999	-26.8529
24	35224263	7.37147e-07	0.00163159	-41.7817
24	35224304	1.89065e-06	0.00304733	-35.7189
24	35683418	0.000124387	0.035494	-35.4661
24	35906499	0.000112164	0.0335874	-58.9652
24	36309971	3.26987e-06	0.00441103	-26.672
24	36505892	0.000162045	0.0407694	45.1401
24	37973094	4.55796e-05	0.0207425	-29.1729
24	37987327	4.22924e-06	0.00521158	-27.3267
24	37987353	3.20498e-05	0.017108	-31.4183
24	38125321	0.00012791	0.0360143	37.1795
24	38223817	6.52016e-05	0.0250148	-30.4141
24	39416880	2.52301e-05	0.0150026	-27.7944
24	39506621	5.40955e-05	0.022643	-55.994
24	39622476	0.000170001	0.0417656	26.8018
24	39965342	8.76703e-05	0.0295266	-28.1036
24	39965400	1.28728e-05	0.0101252	-25.6899
24	40440627	0.000103196	0.0321101	-61.4293
24	41450798	2.83435e-05	0.0160518	-28.8235
24	41790598	0.000216739	0.0474028	30.4301
24	42410540	1.7396e-07	0.000615593	-35.502
24	42440421	1.78825e-06	0.00295438	25.3935
24	42534315	0.000150377	0.0391198	33.0387
24	42828246	1.79747e-06	0.0029603	-28.0913
24	42849160	3.40482e-05	0.0175964	28.2839
24	42919204	4.81441e-06	0.00559536	-25.4865
25	179335	2.06324e-06	0.00321804	-29.8301
25	2081225	0.000114372	0.0338768	37.4504
25	2405666	1.68217e-05	0.0118101	-27.7919
25	4874214	0.00012551	0.0356389	-44.2831
25	8472366	1.1855e-09	1.31198e-05	40.83
25	9552631	0.000117415	0.0343817	-28.3339
25	13564329	0.00020561	0.0462996	31.6112
25	18391368	5.51164e-05	0.0228546	-48.3293
25	27135308	0.000146303	0.0385389	36.3515
25	27169038	1.52186e-13	5.08508e-09	-49.6685
25	27170520	5.03561e-29	1.24991e-23	-43.609
25	28726447	1.55725e-08	0.000104873	62.2356
25	28731719	1.01227e-07	0.000417771	44.5477
25	28898205	5.79915e-05	0.0234916	60.7143
25	29212946	4.8058e-07	0.0012417	50.9615
25	33883556	0.000169383	0.0417098	31.2901
25	34653588	3.42803e-08	0.000189689	-25.1855
25	34843189	0.000181115	0.0431849	-31.9048
25	36016138	3.32995e-08	0.000187243	-36.8511
25	36039219	1.22041e-05	0.00983973	-35.5646
25	36149942	2.49504e-05	0.0149042	-27.2549
25	40650835	7.01112e-06	0.00701719	-39.9237
25	41384155	1.03735e-05	0.00884829	-43.734
25	41470908	3.14969e-05	0.0169179	-43.5521
25	42599872	0.000191524	0.0445123	-36.226
25	42830649	3.31104e-06	0.00444586	34.1172
25	43097252	2.93844e-10	4.32674e-06	47.6733
25	43181254	1.43878e-07	0.000543454	37.9883
25	44821360	1.36872e-08	9.43713e-05	-45.5654
25	45156037	5.66892e-06	0.00619483	-42.4397
25	45373116	1.00541e-08	7.56936e-05	-37.8448
25	46391115	6.04845e-06	0.00642373	-29.7378
25	46490184	5.55051e-06	0.00610559	-38.0531
25	47339696	0.000156158	0.0399419	-35.5882
25	47537368	5.93601e-05	0.023792	-43.8095
26	803780	2.01435e-05	0.0131368	32.4405
26	967462	0.000152676	0.0394755	-50.495
26	983239	1.93361e-06	0.00308508	58.7979
26	1237659	1.67154e-05	0.0117768	-26.046
26	1406642	0.000154158	0.0397122	-26.1084
26	1681745	2.65708e-12	7.56835e-08	-44.7364
26	1739473	0.000168524	0.0416102	-27.7142
26	4428533	8.13205e-05	0.0283269	32.571
26	14373729	6.61098e-33	2.87165e-27	-70.7471
26	14838431	1.29805e-08	9.20556e-05	30.8674
26	15051732	0.000114924	0.0339768	27.2868
26	15532888	0.000129907	0.0362826	26.6518
26	15532904	7.39249e-08	0.000330154	28.394
26	16140862	3.84689e-05	0.0188086	-37.5392
26	16140864	3.11695e-05	0.0168467	-38.3881
26	18816570	1.00145e-05	0.00867773	26.7087
26	21320995	0.000211949	0.0469484	-28.7368
26	34688377	3.082e-05	0.0167711	29.1071
26	35398995	2.72136e-05	0.0157298	-28.5091
26	35884943	1.95572e-07	0.000668912	78.8732
26	35884970	1.17643e-07	0.000468813	83.5145
26	35887352	1.01674e-05	0.00874116	72.5146
26	35892850	5.45053e-08	0.000269043	67.81
26	36077640	4.10925e-05	0.0195398	-46.9167
26	36179132	0.000135801	0.0369372	-63.0769
26	36734257	5.30832e-05	0.0224191	37.302
26	36734632	2.09996e-07	0.000700325	32.9721
26	36820745	8.35899e-05	0.0287429	-30.3072
26	39618292	2.31689e-05	0.0142398	-29.0343
26	39830542	5.30743e-06	0.0059269	-36.784
26	39830616	0.000175514	0.0424789	-32.0574
26	40493825	2.35186e-06	0.00352881	-38.2114
26	40503838	3.32977e-08	0.000187243	39.4728
26	40565949	8.33016e-05	0.0286835	-25.6523
26	40565985	3.74872e-06	0.00482833	-27.938
26	40565988	2.67676e-06	0.00384371	-29.8297
26	41578009	0.000125283	0.0355978	43.7106
26	41607745	1.29107e-05	0.0101346	-35.1515
26	43923909	0.000150892	0.0392127	-33.1552
26	45669159	3.97351e-05	0.0191459	-34.6319
26	45673795	9.94649e-05	0.0315803	-38.9706
26	45889711	3.56997e-05	0.018062	-56.0379
26	46369875	1.08943e-05	0.00914883	28.8592
26	46385137	3.22637e-07	0.000926585	41.5526
3	899466	4.64509e-07	0.00122297	30.9715
3	1284163	0.000196023	0.0450985	30.2456
3	1332130	3.32189e-05	0.0174112	49.6183
3	1682256	8.48091e-05	0.0289331	30.8848
3	1696472	9.94575e-07	0.00200678	-35.3622
3	1696518	1.33915e-07	0.000515915	-47.7862
3	1696541	0.000119469	0.0347004	-40.7179
3	1696547	1.43317e-07	0.000543454	-45.6357
3	1696560	2.26748e-09	2.23849e-05	-38.1275
3	1777912	2.15794e-06	0.00332102	-41.3362
3	2342821	9.3208e-08	0.000393081	56.6667
3	2375403	6.07186e-05	0.0240755	-28.0357
3	2383891	1.50692e-06	0.00263408	-25.0053
3	2829493	1.47496e-05	0.0109613	-34.2424
3	3356130	0.000100344	0.0316997	-32.3769
3	3646581	0.000198554	0.0453693	-36.0963
3	3770613	0.00012979	0.0362771	30.0926
3	3783394	0.000122781	0.035186	-32.2004
3	3907478	3.02563e-05	0.0165994	-39.783
3	5105000	3.3652e-05	0.0175166	-56.7204
3	5114538	0.000151952	0.0393645	54.0162
3	5801339	1.95715e-05	0.0129152	-37.9048
3	5905283	7.09773e-05	0.0262982	-27.381
3	5905318	1.74029e-09	1.77457e-05	-28.5569
3	6248067	0.000103337	0.0321138	-69.5196
3	6250986	2.5587e-15	1.10701e-10	-28.7281
3	6390197	1.06745e-08	7.92606e-05	50.0658
3	6825008	1.64414e-05	0.0116553	38.1154
3	7401266	3.33334e-05	0.0174452	31.7308
3	8148485	1.12009e-05	0.00930609	33.0769
3	9970270	6.1759e-05	0.024305	31.8785
3	9970290	0.000112789	0.0336769	32.5577
3	9970301	1.17568e-06	0.00223496	34.5933
3	9970330	6.87542e-08	0.000313208	42.1247
3	9970337	3.96551e-07	0.00108165	36.635
3	9970362	2.00763e-07	0.000679973	39.3929
3	19577065	5.60212e-07	0.00135757	-25.0168
3	20733692	6.29206e-05	0.0245718	-35.9281
3	22952035	3.4484e-11	7.04895e-07	-30.3371
3	29408742	4.34055e-05	0.0201333	39.9295
3	29851043	0.000234997	0.049322	-25.2692
3	34144444	7.91879e-07	0.00170919	-33.9752
3	34233696	7.35017e-05	0.026796	38.7169
3	35601725	7.54627e-05	0.0271468	-35.3448
3	62603008	2.28136e-05	0.0141629	-34.594
3	63742923	2.40242e-06	0.00357545	-33.374
3	82233350	9.00746e-06	0.00813859	74.0932
3	82360979	0.000232522	0.0490539	-32.1556
3	86339458	5.12129e-05	0.0220145	-28.6747
3	86705090	3.39344e-05	0.0175689	31.7647
3	91598650	2.16379e-05	0.0137162	25.1056
3	99263584	7.64622e-05	0.0273751	-34.7833
3	103703190	0.000191942	0.0445857	34.7478
3	103703196	2.81945e-05	0.0159987	35.049
3	105828408	4.61097e-06	0.0054724	32.5816
3	106393565	1.00148e-06	0.00200678	30.1978
3	106393600	1.00634e-08	7.56936e-05	34.6063
3	106579439	7.36984e-06	0.00723046	-39.1667
3	110351734	2.11188e-05	0.0135423	36.3454
3	110351752	1.14382e-08	8.31548e-05	36.8031
3	110351754	2.52268e-10	3.84489e-06	37.2607
3	110787064	3.51307e-12	9.53747e-08	-38.0669
3	110952674	5.78805e-05	0.0234697	36.3836
3	138878938	2.98924e-06	0.00413851	-32.2581
3	143208240	1.17176e-05	0.0095764	28.2114
3	143795159	6.74475e-05	0.0255039	-42.6176
3	146488397	1.62005e-05	0.0115457	26.9249
3	166375597	4.86099e-06	0.00563818	-30.6818
3	166616222	5.61336e-08	0.000275516	-26.3158
3	173544045	1.58187e-05	0.0113763	-27.5926
3	173665871	1.29372e-06	0.00237617	25.898
3	173665892	1.12683e-08	8.22633e-05	28.6163
3	173678764	8.61127e-05	0.0292229	-40.2288
3	178019222	0.00013626	0.0369817	-26.1128
3	183396954	4.98641e-05	0.0217234	-26.8344
3	188944792	0.000110904	0.0333616	-45.0926
3	188944796	0.000129355	0.0362273	-45.2982
3	191788244	0.000108465	0.0330031	-37.9032
3	192939067	0.000149274	0.0389553	-26.1957
3	205969612	1.65169e-05	0.0116897	-48.223
3	218966421	8.02293e-05	0.0281519	-28.3597
3	218966463	6.42849e-06	0.00664063	-35.9626
3	223545751	9.05736e-05	0.0300523	-25.0379
3	226473840	0.000228167	0.0486372	28.9626
3	226842434	7.12869e-05	0.0263567	-64.7055
3	227099861	4.1612e-05	0.0196831	29.4499
3	227173183	0.000171261	0.0419412	-50.634
3	227509063	3.31688e-05	0.0174007	28.8822
3	227590123	4.64553e-07	0.00122297	-36.0878
3	228960530	3.15506e-05	0.0169352	-38.4275
3	229062947	0.000190436	0.0444119	-30.5746
3	229380743	4.46107e-05	0.0204623	29.0043
3	231360476	4.37456e-05	0.0202365	-32.8449
3	231825058	0.000132064	0.0365499	63.6857
3	232594981	7.85415e-08	0.000340315	-27.9399
3	234797926	1.93015e-14	7.29052e-10	50.3649
3	234807286	8.36243e-19	5.58837e-14	64.9818
3	235032752	0.000106923	0.0327594	27.9104
3	235064005	8.29722e-10	1.03716e-05	-38.5417
3	235304773	4.09566e-06	0.0051049	35.9852
3	235758381	3.94736e-07	0.00108009	28.6704
3	235762552	0.00018267	0.043383	29.1987
3	236428950	3.02362e-05	0.0165994	28.0974
3	237321278	0.000167541	0.0414675	-26.8327
3	237656406	2.6645e-08	0.000158547	-30.4834
3	238642544	7.16024e-07	0.00159704	32.6687
3	238786401	8.23424e-06	0.00770438	57.064
3	238787377	1.08294e-08	7.97296e-05	-54.067
3	238962530	2.90225e-07	0.000866438	-25.4962
3	239010108	2.50789e-07	0.00078513	-51.3622
3	239331084	7.32027e-05	0.0267539	38.2265
3	239389121	3.31138e-07	0.000946306	-76.3266
3	239414863	2.14017e-08	0.000134691	69.2351
3	239724142	5.04185e-06	0.00576513	-33.4551
3	239825453	0.00018984	0.0443523	-38.294
3	239869961	0.000234019	0.0492085	-29.2208
3	240056469	0.000189283	0.0442757	34.9774
3	240158419	0.000232133	0.0490076	-29.4372
3	240184180	1.1097e-13	3.7806e-09	-50.2664
3	240225422	1.1697e-17	7.00812e-13	36.6667
3	240231342	1.21278e-05	0.00980098	-27.2337
3	240420741	0.000147647	0.0387169	25.9173
3	241007253	5.21406e-09	4.35551e-05	26.5306
3	241032505	1.54684e-07	0.000571838	37.5
4	2071396	1.06192e-09	1.24071e-05	-32.6454
4	9886786	9.8222e-06	0.00861093	41.5604
4	10181277	2.80946e-05	0.015989	-29.6197
4	10181289	9.84895e-05	0.031457	-27.3795
4	11587270	1.82204e-05	0.0123712	29.2123
4	19467893	9.17584e-05	0.0302738	-28.8282
4	35059319	1.88255e-08	0.000121596	-32.2541
4	35398168	4.62766e-06	0.00547503	-32.7966
4	46056412	1.59206e-07	0.000581267	31.2229
4	55000482	0.000215224	0.0472689	-29.3014
4	69928035	6.06878e-06	0.00643352	-27.9428
4	83405023	4.78818e-06	0.00559011	-28.8065
4	83839619	6.28919e-06	0.00655518	45.6733
4	84658017	0.000157885	0.040153	26.7989
4	92348033	2.21158e-05	0.0139226	-33.0175
4	103624696	0.00014601	0.0384962	-42.5
4	104304141	1.6407e-09	1.72718e-05	-30.4732
4	107430781	5.6794e-17	2.81943e-12	-48.3333
4	110609055	2.947e-06	0.0040959	32.5679
4	112664408	2.10069e-10	3.34859e-06	28.8787
4	115371109	0.000225786	0.0483961	41.0003
4	116537031	0.000176998	0.0426481	-28.9249
4	121699076	3.61486e-05	0.0182018	-37.824
4	121701589	4.60288e-10	6.05873e-06	-50.1089
4	121783070	6.86802e-05	0.0258183	-36.8421
4	122147230	0.000190523	0.0444119	-30.7971
4	122273055	3.20577e-10	4.68071e-06	-39.238
4	122727165	8.31374e-05	0.0286728	-25.9814
4	123549697	3.77806e-05	0.0186454	-25.4135
4	123703063	9.21953e-05	0.0303218	-36.3916
4	126716607	0.000108172	0.0329677	-25.5346
4	126976184	1.63741e-06	0.00278104	-29.7826
4	127018871	5.12612e-05	0.0220147	47.0175
4	127364909	3.48856e-05	0.0178713	35.3853
4	127706087	2.07986e-05	0.0134391	-28.4541
4	127742929	1.85346e-06	0.00300972	-32.1184
4	127746452	0.000146443	0.0385465	-37.2573
4	127781758	9.20263e-05	0.0303063	30.7263
4	128356789	1.17366e-07	0.000468813	26.5829
4	128680413	5.66086e-05	0.0231594	57.0175
4	128710701	0.00015612	0.0399413	30.6418
4	128717696	8.45274e-05	0.0288767	34.5886
4	128936555	2.23102e-05	0.0139791	-25.9617
4	128965641	2.94556e-05	0.0163894	-42.4693
4	129017439	0.000168972	0.041652	32.2283
4	129258967	4.14301e-09	3.60653e-05	36.4556
4	129295334	2.32635e-07	0.000754186	46.8451
4	129322812	1.70856e-05	0.011884	40.0566
4	129323621	6.12589e-05	0.0242117	27.6436
4	129327568	4.53464e-06	0.0054093	35.1161
4	129345704	1.27682e-07	0.000497416	34.2591
4	129383625	0.000132105	0.0365499	-57.8865
4	129383658	1.82412e-05	0.0123757	53.4483
4	129849114	0.000152332	0.0394453	-29.4526
5	848140	0.000135686	0.0369175	-33.0023
5	2698341	1.72783e-05	0.011972	42.4964
5	3207062	2.41409e-07	0.000770564	-29.8696
5	3720088	0.00013535	0.0368723	-28.5068
5	3821537	2.0431e-06	0.00319648	41.9379
5	3864135	5.42046e-05	0.0226661	25.3888
5	5223558	1.52506e-05	0.0111523	29.5375
5	6718736	1.6137e-06	0.00274884	-43.0944
5	6726332	1.31457e-06	0.00238919	-54.7762
5	9726733	0.000234486	0.0492717	-35.2841
5	9726737	9.8073e-05	0.0313817	-30.8992
5	16741029	0.000202172	0.0458412	-35.2108
5	17452536	1.54143e-05	0.0112083	-25.2536
5	17770642	5.91627e-05	0.0237403	37.0879
5	18003074	1.11406e-05	0.00928704	26.2709
5	18063624	3.75326e-05	0.0185739	-29.0553
5	18095359	1.64275e-05	0.0116501	-28.0969
5	18377088	3.61807e-05	0.0182102	-28.3582
5	18728213	1.07385e-08	7.93967e-05	-35.1229
5	37759824	2.61927e-05	0.015332	-29.682
5	38342451	0.000161906	0.0407561	-30.5895
5	45229128	0.00018167	0.0432756	-27.7333
5	46289825	3.70575e-06	0.00480443	30.8689
5	47840550	4.00415e-06	0.00503782	30.4349
5	48522194	0.000122678	0.0351737	-36.0195
5	48550386	0.000146213	0.0385318	32.6761
5	48626009	2.4797e-09	2.40906e-05	27.4819
5	56116856	0.000160249	0.0404818	-27.9947
5	63431459	2.36828e-05	0.0144687	-33.5227
5	83998802	2.32479e-17	1.22404e-12	-42.5471
5	86583161	6.57877e-07	0.00150403	-33.945
5	102027216	1.0865e-05	0.00913745	45.4172
5	113770226	0.000145068	0.0383998	26.0606
5	115896573	6.75565e-05	0.025534	26.0961
5	116160333	3.20782e-05	0.017118	53.9054
6	49224260	0.000169763	0.0417544	52.3957
6	65313544	3.10004e-07	0.000902692	30.6406
6	65313546	5.19492e-07	0.00129873	27.8628
6	65313560	1.13086e-06	0.00217835	34.8923
6	100645446	2.99061e-05	0.0165048	83.75
6	101673164	0.000135114	0.0368368	25.5268
6	107209019	4.43774e-07	0.00118159	-26.8346
6	111523699	2.30542e-07	0.000754186	40.2612
6	113696013	7.87722e-06	0.00753435	-29.6751
6	113819980	0.000109943	0.0332221	-25.5097
6	115596656	5.05007e-06	0.00576513	34.4984
6	121746635	8.24673e-06	0.00770746	-31.9078
6	125283486	2.81217e-06	0.00396918	-43.0556
6	125309788	5.13254e-05	0.0220356	-32.9531
6	126101636	1.55113e-06	0.00268972	39.1484
6	126119113	2.93405e-06	0.0040886	-27.7238
6	126159334	1.93581e-05	0.0128145	34.9561
6	126402468	9.10368e-05	0.0301347	-27.173
6	126579421	4.04313e-05	0.0193578	-51.0473
6	126608610	0.000157919	0.040153	-37.5817
6	126623788	0.000100871	0.0317564	63.2848
6	126805770	0.000149061	0.0389206	-36.2069
6	126837822	0.000161019	0.0406171	25.3259
6	127202162	3.04027e-09	2.80984e-05	-30.7692
6	127443631	1.46704e-07	0.000550539	-25.3262
6	127865912	7.04392e-09	5.64002e-05	-25.0887
6	127992675	4.25482e-06	0.00522827	-29.935
6	128120001	4.55543e-05	0.0207364	33.5892
6	128311729	7.22011e-06	0.00715446	-48.5437
6	128850128	1.81299e-05	0.0123291	-30.5738
6	128948919	3.21437e-06	0.0043639	-39.7379
6	128960715	5.03282e-06	0.00576513	31.7585
6	129043351	4.59728e-05	0.0208342	-27.2666
6	129136142	6.59945e-05	0.0251736	-52.8296
6	129139393	2.33207e-05	0.0143129	-26.5192
6	129211774	1.90622e-06	0.00305823	26.5756
6	129383070	2.39671e-05	0.0145707	-25.4569
6	129537647	4.84488e-05	0.0214148	-26.9841
7	4467873	1.54959e-05	0.0112372	36.8326
7	6242704	0.000200664	0.0456599	35.2242
7	6323324	1.97701e-05	0.0129727	60.4019
7	6443338	2.14558e-05	0.0136706	30.6913
7	9338202	6.93966e-10	8.73746e-06	-43.543
7	9344804	0.000195816	0.0450817	-25.275
7	10565948	0.000137272	0.0371569	29.7026
7	10598239	3.04765e-07	0.000894478	-30.0752
7	13755464	2.3613e-06	0.00353687	32.5487
7	13813637	0.000228048	0.0486302	-46.988
7	13881512	2.34453e-05	0.014364	30.9791
7	14625177	5.46636e-05	0.0227805	-32.6068
7	14890881	7.35171e-05	0.026796	-34.6154
7	14918587	0.000186462	0.0439175	-45.5173
7	16139878	1.87448e-06	0.00303251	-26.229
7	18608397	4.24572e-05	0.0198665	27.8804
7	19741184	0.000162793	0.0408453	-48.8073
7	36483213	6.07584e-09	4.95625e-05	65.7532
7	37245094	7.22173e-05	0.0265787	58.9071
7	37270153	7.56566e-08	0.000332637	42.7458
7	42878172	0.00016321	0.0408866	25.3968
7	45078691	4.44253e-05	0.02041	-27.5318
7	48680576	0.000115647	0.0340954	67.8825
7	49834681	0.00013125	0.0364642	30.127
7	55202552	0.000207631	0.0464657	31.0514
7	80321106	0.00017638	0.0425846	-49.6401
7	82977581	0.00016146	0.0406872	61.2721
7	83837778	4.19661e-05	0.0197231	-27.0942
7	89384057	2.864e-05	0.0161398	70.6437
7	91782626	3.9185e-05	0.0189742	31.5181
7	92176681	6.01066e-05	0.0239312	-25.2308
7	97260269	2.14398e-05	0.0136654	26.7304
7	105519136	2.02142e-05	0.0131572	-48.2113
7	105675271	5.21828e-06	0.00589223	-67.7574
7	105761818	0.000146876	0.0386138	41.4838
7	106360077	0.000195119	0.0449987	-57.406
7	106565353	3.29047e-10	4.76434e-06	-30.6786
7	106565375	1.311e-05	0.0102422	-31.0295
7	107328827	0.00010463	0.0323595	-29.1463
8	6711980	3.41658e-05	0.0176466	31.9707
8	12653550	9.24319e-09	7.07493e-05	27.6243
8	14544185	1.57926e-06	0.00271373	-48.9773
8	21662440	6.07805e-05	0.024089	-25.4902
8	26382764	6.28109e-05	0.0245522	-28.223
8	29068109	0.000154209	0.0397122	28.6284
8	31959934	1.39576e-05	0.010618	-37.7355
8	34350581	0.000214009	0.0471508	32.4759
8	37282315	2.51826e-05	0.0149897	37.5948
8	41480068	4.66539e-05	0.0209705	-26.2418
8	42469730	0.000168869	0.041652	-27.4038
8	44178538	9.91501e-09	7.52287e-05	-31.7073
8	54903074	4.58891e-05	0.0208342	-30.8523
8	55785684	3.39924e-09	3.09225e-05	-26.0175
8	75215253	7.07655e-07	0.00158244	32.531
8	79677953	0.000222174	0.0479956	-33.3333
8	79677977	4.30731e-05	0.0200589	-37.9025
8	80024702	6.59844e-05	0.0251736	-29.0805
8	81400831	5.29375e-05	0.0223957	-31.5639
8	84475805	4.8861e-07	0.00124699	-47.4359
8	88249017	8.03376e-08	0.00034637	26.3554
8	88839841	0.00018247	0.0433712	-36.2052
8	88839867	3.14835e-05	0.0169179	-47.1995
8	90977837	1.30521e-06	0.00238919	-27.3684
8	91825178	1.36662e-06	0.00246063	46.2616
8	94114509	0.000216574	0.0473927	-27.8829
8	95942969	0.000181326	0.0432233	-26.6598
8	95947441	4.44074e-07	0.00118159	-32.4324
8	95952823	2.13659e-05	0.0136333	-33.1292
8	95952857	0.000199108	0.0454478	-33.5046
8	95993932	1.50324e-06	0.00263031	28.3602
8	96551093	0.000124506	0.0355047	37.424
8	96572893	0.000233806	0.0491882	44.7619
8	96694937	1.97767e-06	0.00313524	30.2107
8	98418727	4.53169e-06	0.0054093	-28.5258
9	14686752	0.000105424	0.0324837	-26.7045
9	14724783	7.63379e-05	0.0273431	32.8405
9	14981873	0.000126759	0.0358062	-33.3008
9	15893191	0.00016288	0.0408453	28.9501
9	16618068	0.000148295	0.0387949	-43.8678
9	17081243	1.78308e-05	0.012231	25.5137
9	18428117	8.23073e-08	0.000353109	44.5438
9	21368301	0.000218845	0.0476437	-25.2874
9	21522481	4.93416e-09	4.17373e-05	69.7625
9	21522533	4.5093e-06	0.00540704	63.5124
9	21867720	3.87502e-06	0.00493613	59.4805
9	21868205	5.57081e-07	0.00135375	85.8376
9	21869206	1.62857e-12	4.79602e-08	81.1765
9	21893520	4.13381e-08	0.000220322	57.8136
9	21898256	2.04875e-06	0.0031983	73.5173
9	22907920	2.42712e-07	0.000770564	54.4658
9	22957773	1.98353e-06	0.00313657	-46.4493
9	22957798	9.7187e-07	0.0019727	-45.8824
9	23141972	0.000125067	0.0355537	-36.5264
9	23161672	2.0183e-07	0.000682257	45.726
9	25339539	6.51039e-08	0.000304055	-55.1724
9	25378796	0.000117243	0.0343575	30.542
9	25398851	2.48481e-07	0.000779467	39.6732
9	45847840	2.59956e-05	0.0152542	-26.6667
9	50880251	0.000226922	0.0485022	26.7335
9	57783943	1.6797e-09	1.73719e-05	-39.1503
9	61369698	5.97815e-07	0.00142289	51.808
9	80705403	1.68769e-10	2.73965e-06	49.6005
9	81922375	1.03367e-09	1.23014e-05	-54.386
9	93034396	2.31039e-05	0.0142339	-31.6456
9	98685764	1.78259e-06	0.00294977	-28.0428
9	99153235	9.92449e-05	0.0315657	-34.9393
9	99247925	8.90477e-06	0.00808363	-32.3865
9	99247959	4.54268e-08	0.000235126	-35.5681
9	102657964	2.33129e-07	0.000754186	-64.9573
9	103850875	0.00022401	0.0481825	-29.4077
KZ319282.1	7038397	2.44714e-08	0.00014815	31.875
PEKD01004896.1	7939	2.10567e-06	0.00326661	38.9401
PEKD01005038.1	1739	5.30284e-06	0.0059269	26.7471
PEKD01005501.1	3341	2.93437e-06	0.0040886	30.1577
PEKD01005501.1	3349	6.34383e-08	0.000300339	35.6145
PEKD01006187.1	17881	6.14253e-05	0.0242121	-30.6037
PEKD01006464.1	11281	1.73087e-07	0.000613754	-26.1099
PEKD01006542.1	13650	7.33325e-05	0.0267736	27.0846
PEKD01007033.1	16219	0.0001317	0.0365192	-30.7055
X	207947	0.000198721	0.0453896	28.3106
X	557955	6.41719e-06	0.00663994	58.941
X	641030	3.72411e-05	0.018497	43.3108
X	744798	5.77284e-06	0.00626113	48.0501
X	928756	2.66459e-10	4.0161e-06	-38.2022
X	1214265	7.53782e-06	0.00733337	-33.4441
X	1614958	1.25919e-07	0.000492759	32.9167
X	2046627	1.06074e-06	0.00209675	-81.3177
X	2476820	0.000109181	0.0330901	-69.2308
X	7676317	3.86476e-05	0.0188428	-41.2505
X	7676332	6.25951e-10	8.05624e-06	-46.5568
X	11248595	0.000197938	0.0453063	68.5084
X	15632580	3.62153e-06	0.0047276	-38.5965
X	16521268	3.68095e-06	0.00478359	26.7798
X	18210966	0.000117562	0.0343937	30.8004
X	19176789	0.00023964	0.0498535	28.2167
X	19899080	2.75516e-06	0.00391423	-29.45
X	36954150	0.000218691	0.0476238	-26.92
X	39334023	3.56404e-06	0.00467714	28.9906
X	51648252	6.2761e-05	0.0245454	26.2362
X	54937195	3.91506e-05	0.0189665	-33.7838
X	56501820	8.10055e-05	0.0282739	25.9105
X	58386712	0.000139859	0.0375066	29.7231
X	64484549	3.14196e-05	0.0169015	27.0778
X	65202868	9.87258e-06	0.00861993	-29.0693
X	65202898	0.000178721	0.0428729	-25.9358
X	67448934	2.08879e-05	0.0134731	-28.9076
X	67648258	1.89672e-05	0.0126523	-25.1576
X	67648278	0.000171921	0.0420191	-32.762
X	67648291	0.000205949	0.0463341	-33.2162
X	86266944	0.000152788	0.039481	25.5533
X	88506299	1.32321e-08	9.27049e-05	25.6109
X	88590820	1.35794e-08	9.40013e-05	36.4316
X	91498246	3.98782e-05	0.0191909	-29.229
X	99771187	2.46212e-06	0.00363153	34.7775
X	103008684	3.11724e-05	0.0168467	25.1492
X	104736608	8.02069e-06	0.00761113	34.4498
X	104736649	5.88336e-05	0.0236739	43.609
X	106302715	1.68405e-06	0.00283531	-39.7047
X	106304625	9.47628e-05	0.0308008	-25.8772
X	106808370	0.000163475	0.0408874	-25.4878
X	107325630	2.13371e-06	0.00329834	-25.1897
X	107325702	2.24251e-11	4.87047e-07	-32.4856
X	108122956	1.47596e-05	0.010964	-25.4628
X	108498089	0.000186023	0.0438557	32.471
X	112178004	0.000190727	0.0444387	-26.027
X	121642551	4.98881e-05	0.0217234	-27.9688
X	122422235	5.27922e-05	0.0223689	29.1588
X	122999296	5.0713e-05	0.0219203	-39.7266
X	123680318	0.000109268	0.0330986	25.2724
X	127521233	8.78362e-05	0.029571	-35.6044
X	134101608	5.37634e-05	0.0225603	-31.7509
X	136007403	5.4839e-05	0.022802	-26.5432
X	138578938	0.000178178	0.0428073	-27.4704
X	142796475	7.68525e-06	0.00742667	-40.2785

## Sheet: Signif. methyl. sites promoters
Chromosome	Position	P value	Q value	Methylation differences	Ensembl gene name	Common gene name
1	15696479	8.338e-05	0.0286991	-32.9545	ENSOARG00020000044	ZNF684
1	90440642	0.000102127	0.0319517	26.6191	ENSOARG00020004531	ND
1	129529230	0.000152601	0.0394698	-25.0225	ENSOARG00020005580	MRPS6
10	96161427	0.000183253	0.0434621	-34.1993	ENSOARG00020004925	ND
11	1696506	3.36601e-06	0.00450923	25.3782	ENSOARG00020011538	FAM20A
11	19594676	7.00582e-07	0.0015734	-30.6331	ENSOARG00020019959	ETV4
11	19862840	0.000149337	0.03896	-42.3646	ENSOARG00020020538	U2
12	29210498	5.30152e-06	0.0059269	-25.117	ENSOARG00020013313	SUSD4
12	55583192	1.03692e-06	0.00206375	43.9691	ENSOARG00020016601	SLC25A34
13	42971839	0.000224551	0.0482512	-27.7206	ENSOARG00020004643	FOXA2
13	63371854	1.82633e-06	0.00297678	-28.9204	ENSOARG00020004305	DEFB123
13	63372589	1.37752e-08	9.44238e-05	-29.8287	ENSOARG00020004305	DEFB123
13	75910198	8.02758e-05	0.0281541	26.1523	ENSOARG00020010341	HNF4A
14	12080634	0.00010701	0.0327746	-25.2336	ENSOARG00020008756	GSE1
14	37626113	2.8382e-05	0.0160684	26.2055	ENSOARG00020019801	LRRC29
14	60528184	0.000121922	0.0350498	-32.9365	ENSOARG00020020076	ND
15	30214099	1.13558e-09	1.28959e-05	-35.056	ENSOARG00020024796	APOA1
15	30214156	6.79085e-05	0.0256148	-25.8883	ENSOARG00020024796	APOA1
17	69293195	1.19994e-10	2.12745e-06	32.7995	ENSOARG00020014733	TBX5
17	81585087	1.47384e-05	0.0109577	-28.8105	ENSOARG00020026026	ND
18	32589886	0.000195306	0.0450167	-29.3411	ENSOARG00020024474	LOXL1
18	59122252	4.14812e-09	3.60653e-05	45.0962	ENSOARG00020020343	ND
19	11166128	0.000126103	0.0357024	30.2673	ENSOARG00020025753	MLH1
2	62467489	0.000105204	0.0324561	-40	ENSOARG00020004491	Metazoa_SRP
2	113904796	1.2686e-06	0.00234241	-63.066	ENSOARG00020008336	CTSB
2	256443263	0.000113965	0.0338029	-26.355	ENSOARG00020007573	CATSPER4
20	17212077	5.90506e-06	0.00636481	26.0483	ENSOARG00020015035	MDFI
20	29926989	6.37928e-07	0.00147984	-27.2211	ENSOARG00020019338	U6
20	54227350	3.54625e-05	0.0180165	34.3136	ENSOARG00020008599	SERPINB9
21	7056735	3.05818e-08	0.000178909	-35.1351	ENSOARG00020017262	NOX4
21	26436840	0.000230365	0.0488536	-30.6818	ENSOARG00020025965	PTPN5
22	54620927	2.18381e-05	0.0137877	27.8287	ENSOARG00020007135	STK32C
22	55031848	1.48226e-07	0.00055505	28.3582	ENSOARG00020007434	ND
22	55313299	3.7795e-09	3.35046e-05	-25.7143	ENSOARG00020009262	ND
24	568845	1.4854e-05	0.0110153	27.8322	ENSOARG00020020267	FBXL16
24	26402113	3.95352e-06	0.00500003	30.1246	ENSOARG00020025902	LAT
26	14838431	1.29805e-08	9.20556e-05	30.8674	ENSOARG00020025347	WWC2
26	40565949	8.33016e-05	0.0286835	-25.6523	ENSOARG00020025656	ND
26	40565985	3.74872e-06	0.00482833	-27.938	ENSOARG00020025656	ND
26	40565988	2.67676e-06	0.00384371	-29.8297	ENSOARG00020025656	ND
3	899466	4.64509e-07	0.00122297	30.9715	ENSOARG00020000208	PAXX
3	110787064	3.51307e-12	9.53747e-08	-38.0669	ENSOARG00020001076	ND
3	173678764	8.61127e-05	0.0292229	-40.2288	ENSOARG00020000696	SLC26A10
3	231825058	0.000132064	0.0365499	63.6857	ENSOARG00020013637	CACNA1I
3	236428950	3.02362e-05	0.0165994	28.0974	ENSOARG00020001673	ND
3	240420741	0.000147647	0.0387169	25.9173	ENSOARG00020005871	IL17REL
5	3864135	5.42046e-05	0.0226661	25.3888	ENSOARG00020019709	NDUFA13
6	113696013	7.87722e-06	0.00753435	-29.6751	ENSOARG00020023499	CRMP1
6	128120001	4.55543e-05	0.0207364	33.5892	ENSOARG00020022278	FAM193A
6	129211774	1.90622e-06	0.00305823	26.5756	ENSOARG00020010402	CTBP1
8	55785684	3.39924e-09	3.09225e-05	-26.0175	ENSOARG00020015292	HTR1E
9	22907920	2.42712e-07	0.000770564	54.4658	ENSOARG00020006203	ND
9	98685764	1.78259e-06	0.00294977	-28.0428	ENSOARG00020007086	ATP6V0D2
X	51648252	6.2761e-05	0.0245454	26.2362	ENSOARG00020023609	RRAGB
X	54937195	3.91506e-05	0.0189665	-33.7838	ENSOARG00020009197	RIBC1
X	56501820	8.10055e-05	0.0282739	25.9105	ENSOARG00020012367	ND
X	64484549	3.14196e-05	0.0169015	27.0778	ENSOARG00020021287	EFNB1
X	67648258	1.89672e-05	0.0126523	-25.1576	ENSOARG00020025298	CITED1
X	67648278	0.000171921	0.0420191	-32.762	ENSOARG00020025298	CITED1
X	67648291	0.000205949	0.0463341	-33.2162	ENSOARG00020025298	CITED1
X	91498246	3.98782e-05	0.0191909	-29.229	ENSOARG00020007042	GPR50
X	99771187	2.46212e-06	0.00363153	34.7775	ENSOARG00020013036	ND
X	104736608	8.02069e-06	0.00761113	34.4498	ENSOARG00020019237	FGF13
X	104736649	5.88336e-05	0.0236739	43.609	ENSOARG00020019237	FGF13
X	107325630	2.13371e-06	0.00329834	-25.1897	ENSOARG00020016901	HTATSF1
X	107325702	2.24251e-11	4.87047e-07	-32.4856	ENSOARG00020016901	HTATSF1
X	122422235	5.27922e-05	0.0223689	29.1588	ENSOARG00020019823	LONRF3
X	134101608	5.37634e-05	0.0225603	-31.7509	ENSOARG00020016690	KCNE5
X	138578938	0.000178178	0.0428073	-27.4704	ENSOARG00020023739	FAM199X

## Sheet: Signif. methyl. sites GB
Chromosome	Position	P value	Q value	Methylation differences	ND gene name	Common gene name
1	1080474	1.27713e-05	0.0100773	-32.5282	ENSOARG00000018428	ND
1	1080474	1.27713e-05	0.0100773	-32.5282	ENSOARG00000025492	ND
1	1080474	1.27713e-05	0.0100773	-32.5282	ENSOARG00000025493	ND
1	1080481	1.73021e-06	0.00288495	-30.1107	ENSOARG00000018428	ND
1	1080481	1.73021e-06	0.00288495	-30.1107	ENSOARG00000025492	ND
1	1080481	1.73021e-06	0.00288495	-30.1107	ENSOARG00000025493	ND
1	1083409	2.70909e-05	0.0156993	-27.551	ENSOARG00000018428	ND
1	1083409	2.70909e-05	0.0156993	-27.551	ENSOARG00000025492	ND
1	1083409	2.70909e-05	0.0156993	-27.551	ENSOARG00000025493	ND
1	2024065	6.85202e-07	0.00154616	-40.0355	ENSOARG00000025494	ND
1	2040849	4.99635e-09	4.1938e-05	28.0514	ENSOARG00000025494	ND
1	2092785	3.10973e-05	0.01684	-48.4667	ENSOARG00000025494	ND
1	2095945	0.000103908	0.0322105	-32.2691	ENSOARG00000025494	ND
1	2134508	0.000228813	0.0486939	25.6763	ENSOARG00000018722	HDAC4
1	2134508	0.000228813	0.0486939	25.6763	ENSOARG00000025494	ND
1	2134510	5.32177e-06	0.00593492	28.505	ENSOARG00000018722	HDAC4
1	2134510	5.32177e-06	0.00593492	28.505	ENSOARG00000025494	ND
1	2145337	6.51078e-07	0.00149636	-43.0769	ENSOARG00000018722	HDAC4
1	2145337	6.51078e-07	0.00149636	-43.0769	ENSOARG00000025494	ND
1	2755624	0.00017422	0.0422894	-35.5957	ENSOARG00000018779	TRAF3IP1
1	2756371	7.46609e-05	0.0269808	61.0282	ENSOARG00000018779	TRAF3IP1
1	3588196	2.48184e-09	2.40906e-05	-25.2557	ENSOARG00000019080	COL6A3
1	3608075	4.37957e-06	0.00531391	-27.583	ENSOARG00000019080	COL6A3
1	3626713	8.44684e-06	0.00783578	39.2751	ENSOARG00000019080	COL6A3
1	3630477	1.69597e-11	3.9821e-07	-33.3333	ENSOARG00000019080	COL6A3
1	4955073	4.25732e-08	0.000223545	-59.7317	ENSOARG00000019132	AGAP1
1	7466786	1.31375e-09	1.44471e-05	43.4854	ENSOARG00000019320	ATG16L1
1	7592559	2.72318e-09	2.57692e-05	-26.7783	ENSOARG00000019324	INPP5D
1	7630955	3.58513e-17	1.83211e-12	-43.3824	ENSOARG00000019324	INPP5D
1	10929643	1.23068e-06	0.00229433	-42.4897	ENSOARG00000019668	THRAP3
1	11442360	1.54618e-05	0.0112265	30.2521	ENSOARG00000019747	GRIK3
1	19284010	8.79273e-06	0.00800926	-27.2013	ENSOARG00000001264	ND
1	53411023	2.04107e-06	0.00319648	50.5909	ENSOARG00000013012	ND
1	73851704	1.91164e-07	0.00065772	51.1701	ENSOARG00000017549	DPYD
1	74140128	9.70061e-07	0.00197133	-41.7125	ENSOARG00000017549	DPYD
1	91134339	1.19777e-06	0.00225474	-41.9168	ENSOARG00000019985	DENND2C
1	96340152	1.35074e-07	0.000519231	-28.1429	ENSOARG00000020425	ND
1	105392434	6.46261e-06	0.00666794	-28.0097	ENSOARG00000006460	NTRK1
1	105426550	0.000182921	0.0434189	-34.5881	ENSOARG00000006487	PEAR1
1	105426554	0.000113197	0.0337185	-38.4961	ENSOARG00000006487	PEAR1
1	105426558	2.90182e-06	0.004053	-50.7856	ENSOARG00000006487	PEAR1
1	105426590	1.32295e-05	0.0102902	-39.1604	ENSOARG00000006487	PEAR1
1	105426600	6.70759e-06	0.00683517	-46.5525	ENSOARG00000006487	PEAR1
1	119912609	5.54517e-06	0.00610559	-25.8871	ENSOARG00000012903	ITSN1
1	128429496	1.47072e-05	0.0109558	-39.7345	ENSOARG00000015056	APP
1	128429508	4.73063e-05	0.0211515	-39.0363	ENSOARG00000015056	APP
1	210069768	1.10938e-06	0.00215129	-26.0865	ENSOARG00000020722	NAALADL2
1	240444880	6.55992e-06	0.00672619	-38.1126	ENSOARG00000005685	PLOD2
10	13832349	0.000100025	0.031657	-34.3213	ENSOARG00000007449	ENOX1
10	31312654	0.000108022	0.0329338	61.3467	ENSOARG00000012051	MTUS2
11	4505543	2.31412e-05	0.0142339	34.856	ENSOARG00000026350	ND
11	4818798	7.30717e-06	0.00719334	42.8571	ENSOARG00000005016	STXBP4
11	6027884	2.02608e-09	2.0467e-05	-51.4019	ENSOARG00000005913	ND
11	7997011	0.000207337	0.0464461	32.6087	ENSOARG00000007848	ND
11	11801619	1.28187e-06	0.00236439	-26.836	ENSOARG00000016753	BCAS3
11	13115519	2.17167e-05	0.013746	-48.6082	ENSOARG00000000829	ACACA
11	17646785	0.000199541	0.0454992	27.5316	ENSOARG00000011933	ADAP2
11	19862840	0.000149337	0.03896	-42.3646	ENSOARG00000004456	ERAL1
11	20150866	8.25102e-05	0.0285468	-37.3084	ENSOARG00000006006	MYO18A
11	20321029	2.42822e-07	0.000770564	-26.5517	ENSOARG00000026359	ND
11	20321029	2.42822e-07	0.000770564	-26.5517	ENSOARG00000026358	ND
11	20890604	0.000215867	0.0473335	-32.7586	ENSOARG00000009006	NSRP1
11	24144443	2.97207e-12	8.32902e-08	-32.925	ENSOARG00000017892	P2RX1
11	26564983	5.45883e-09	4.50594e-05	-31.2548	ENSOARG00000010662	ACADVL
11	28019693	1.23698e-08	8.88123e-05	-32.3862	ENSOARG00000026362	ND
11	28514941	8.48472e-07	0.00178694	37.9568	ENSOARG00000003306	DHRS7C
11	29613310	0.00018474	0.0436478	-44.2211	ENSOARG00000014784	ND
11	30174972	1.89693e-05	0.0126523	-39.425	ENSOARG00000015028	DNAH9
11	31298349	2.55006e-11	5.40334e-07	52.9504	ENSOARG00000016403	ND
11	31365398	0.000100498	0.0317248	41.3352	ENSOARG00000016403	ND
11	33662973	8.97028e-06	0.00811766	-34.7703	ENSOARG00000018352	EPN2
11	33763752	3.91554e-05	0.0189665	-51.2411	ENSOARG00000018414	SLC5A10
11	34351743	7.5423e-06	0.0073334	56.8778	ENSOARG00000001684	PEMT
11	34803347	1.2748e-05	0.0100637	35.9246	ENSOARG00000002612	MAP2K3
11	35110079	0.000161063	0.0406225	-40.5039	ENSOARG00000002872	MBTD1
11	37908113	2.3346e-05	0.0143233	-27.2667	ENSOARG00000007203	SKAP1
11	41664872	3.74262e-05	0.0185371	31.0104	ENSOARG00000018292	ZNF385C
11	46525054	8.238e-05	0.0285425	-29.647	ENSOARG00000012392	MRC2
11	46539518	1.87304e-05	0.0125686	-40.2597	ENSOARG00000012540	MARCHF10
11	47262852	0.000214805	0.0472434	-27.2211	ENSOARG00000013090	ND
11	50347472	1.64656e-06	0.00279386	39.604	ENSOARG00000018408	NPLOC4
11	50871124	2.15916e-05	0.0137068	-26.0859	ENSOARG00000000488	RPTOR
11	50953651	0.000107358	0.0328085	-27.8392	ENSOARG00000000488	RPTOR
11	51074400	8.5448e-06	0.00787634	-40.8056	ENSOARG00000000488	RPTOR
12	2018992	8.95369e-10	1.10334e-05	43.8258	ENSOARG00000002978	NFASC
12	2253015	1.70737e-05	0.0118835	33.3333	ENSOARG00000003554	DSTYK
12	2344358	7.27093e-05	0.0266806	-31.8182	ENSOARG00000003717	TMCC2
12	2669823	0.000219299	0.0477126	26.1943	ENSOARG00000004049	MFSD4A
12	32137002	0.000160223	0.0404818	33.492	ENSOARG00000006697	CEP170
12	34993752	5.19073e-05	0.0221868	54.6218	ENSOARG00000009486	NME7
12	35773604	5.72316e-05	0.0233099	57.7381	ENSOARG00000011666	KIFAP3
12	45226704	2.69118e-06	0.00385994	-44.869	ENSOARG00000012910	RNF207
12	53036370	3.88823e-06	0.00494569	-32.0423	ENSOARG00000011943	SLC9C2
12	53164664	4.61543e-05	0.0208586	-25.4075	ENSOARG00000012372	KLHL20
12	53515542	8.98471e-05	0.029924	26.5223	ENSOARG00000025459	ND
12	63668983	8.17657e-05	0.02843	-25.0952	ENSOARG00000002600	C1orf21
12	74660967	7.44553e-06	0.00728825	-29.9529	ENSOARG00000015345	DENND1B
12	75652611	1.37729e-05	0.0105235	48.1481	ENSOARG00000015718	PTPRC
13	12088305	0.000185847	0.0438319	35.5748	ENSOARG00000013941	GATA3
13	36251344	3.67692e-05	0.0183688	-27.193	ENSOARG00000016475	ND
13	42971839	0.000224551	0.0482512	-27.7206	ENSOARG00000012476	ND
13	76514213	0.000145394	0.0384425	-70.7317	ENSOARG00000010543	PREX1
13	78281169	8.69681e-10	1.07934e-05	-36.1842	ENSOARG00000013820	BCAS4
14	1827976	0.000198198	0.0453311	-41.1666	ENSOARG00000006385	ZNRF1
14	8887091	0.000214924	0.0472434	49.2877	ENSOARG00000009566	CDH13
14	12806538	0.000239998	0.0498741	-29.4813	ENSOARG00000012129	SLC7A5
14	14663692	1.4513e-05	0.01089	-28.1458	ENSOARG00000015733	ND
14	15295150	0.000186066	0.0438598	27.4274	ENSOARG00000016143	ITFG1
14	15356809	2.44629e-08	0.00014815	-33.6401	ENSOARG00000016143	ITFG1
14	35482544	1.74186e-05	0.012029	25.2904	ENSOARG00000003479	TANGO6
14	37626113	2.8382e-05	0.0160684	26.2055	ENSOARG00000003669	ZFHX3
14	40216505	3.29524e-05	0.0173395	-25.9725	ENSOARG00000004111	ZNF536
14	54108187	0.000223555	0.0481265	-34.4087	ENSOARG00000011698	TMEM143
14	54490102	1.22232e-05	0.00984121	27.0388	ENSOARG00000012296	PLEKHA4
14	55483236	2.49261e-05	0.0149042	32.2505	ENSOARG00000013801	MYH14
14	55483236	2.49261e-05	0.0149042	32.2505	ENSOARG00000013693	ND
14	55483241	2.355e-08	0.000144078	38.2277	ENSOARG00000013801	MYH14
14	55483241	2.355e-08	0.000144078	38.2277	ENSOARG00000013693	ND
14	55483253	1.71123e-07	0.000608032	36.8763	ENSOARG00000013801	MYH14
14	55483253	1.71123e-07	0.000608032	36.8763	ENSOARG00000013693	ND
14	56021609	2.32161e-05	0.0142588	28.2519	ENSOARG00000014345	KLK8
14	56505963	9.3254e-06	0.00834319	-25.0056	ENSOARG00000014863	ND
14	57950800	7.47929e-05	0.0270004	-34.9315	ENSOARG00000000299	ND
14	59558569	0.000141564	0.0377607	-40.3851	ENSOARG00000026944	ND
14	59558621	6.5636e-05	0.0250809	-35.6917	ENSOARG00000026944	ND
14	59604878	1.68784e-06	0.00283895	-63.59	ENSOARG00000001988	RDH13
14	59604908	0.000151145	0.0392666	-35.1208	ENSOARG00000001988	RDH13
15	15465314	4.59537e-08	0.000235269	30.7172	ENSOARG00000009829	FUT4
15	30214099	1.13558e-09	1.28959e-05	-35.056	ENSOARG00000016590	TRIM29
15	30214156	6.79085e-05	0.0256148	-25.8883	ENSOARG00000016590	TRIM29
15	33024613	7.06865e-07	0.00158244	-29.2195	ENSOARG00000018699	CRTAM
15	36994057	1.35187e-05	0.0104117	-35.6431	ENSOARG00000005911	INSC
16	8808223	1.12515e-05	0.00933154	-31.7829	ENSOARG00000005038	TNPO1
16	40101323	6.75519e-06	0.00684782	-38.7451	ENSOARG00000011993	ADAMTS12
17	6906526	6.42266e-12	1.69082e-07	45.8574	ENSOARG00000005862	LRBA
17	12863482	5.19594e-05	0.0221904	-28.3378	ENSOARG00000009303	OTUD4
17	56452116	6.08937e-05	0.0241155	27.4033	ENSOARG00000002352	SUDS3
17	69293195	1.19994e-10	2.12745e-06	32.7995	ENSOARG00000008727	MORC2
17	71758086	1.82555e-07	0.000638208	-27.1028	ENSOARG00000017090	ND
17	71758086	1.82555e-07	0.000638208	-27.1028	ENSOARG00000025717	ND
17	71758086	1.82555e-07	0.000638208	-27.1028	ENSOARG00000025718	ND
18	5535122	3.28382e-11	6.79244e-07	25.215	ENSOARG00000009766	ADAMTS17
18	16263018	0.000108264	0.0329867	-25.0798	ENSOARG00000010742	AGBL1
18	16265175	9.94851e-07	0.00200678	-70.6701	ENSOARG00000010742	AGBL1
18	20831594	0.000227296	0.0485254	-41.4929	ENSOARG00000012410	UNC45A
18	25408710	3.42396e-06	0.00457627	33.6762	ENSOARG00000015391	ARNT2
18	25408728	6.13905e-05	0.0242117	38.2688	ENSOARG00000015391	ARNT2
18	25583628	2.39334e-05	0.0145655	-27.8473	ENSOARG00000015492	ND
18	26541757	2.1121e-05	0.0135423	-71.792	ENSOARG00000016409	ND
18	26836220	7.02261e-05	0.0261393	-52.6508	ENSOARG00000026442	ND
18	29394237	1.80996e-07	0.000636604	-26.5981	ENSOARG00000000333	ADAMTS7
18	32589886	0.000195306	0.0450167	-29.3411	ENSOARG00000002726	PPCDC
18	65594975	3.88579e-07	0.00106829	51.5159	ENSOARG00000003064	DYNC1H1
18	65702807	1.50035e-19	1.18494e-14	-51.3158	ENSOARG00000003998	WDR20
18	65724388	9.05393e-05	0.0300523	-27.1845	ENSOARG00000003998	WDR20
18	65736509	1.69316e-11	3.9821e-07	-68.3397	ENSOARG00000003998	WDR20
18	65736557	9.04676e-15	3.49306e-10	-68.3908	ENSOARG00000003998	WDR20
18	65737524	6.42004e-09	5.16642e-05	62.1196	ENSOARG00000003998	WDR20
18	66130844	8.15645e-05	0.0283846	-41.6846	ENSOARG00000004898	RCOR1
18	66130857	6.17289e-11	1.2188e-06	-48.0337	ENSOARG00000004898	RCOR1
18	67016062	6.98429e-06	0.00700649	-30.9278	ENSOARG00000006393	PPP1R13B
18	67143360	0.000119739	0.0347396	56.0748	ENSOARG00000006466	ND
18	67228518	2.93059e-06	0.0040886	-66.3158	ENSOARG00000006675	TDRD9
18	67815670	1.19119e-07	0.000470385	52.7638	ENSOARG00000026475	ND
18	67815670	1.19119e-07	0.000470385	52.7638	ENSOARG00000007297	ND
18	68129640	7.69809e-06	0.00743494	37.9808	ENSOARG00000008290	ND
18	68279599	4.15139e-09	3.60653e-05	27.0158	ENSOARG00000008460	BRF1
19	11166128	0.000126103	0.0357024	30.2673	ENSOARG00000000498	ITGA9
19	11196704	6.44791e-07	0.00148901	25.2448	ENSOARG00000000498	ITGA9
19	11525251	0.000185516	0.0437835	-30.1807	ENSOARG00000000978	ACAA1
19	16130104	0.000207335	0.0464461	37.644	ENSOARG00000004287	TOPAZ1
19	17817918	4.60535e-79	8.00182e-73	-93.0435	ENSOARG00000007637	LMCD1
19	21619533	1.90934e-08	0.000122417	31.8893	ENSOARG00000008132	ITPR1
19	30607197	6.63213e-05	0.0252337	-26.4217	ENSOARG00000009693	ND
19	48208573	0.000142055	0.0378327	44.5531	ENSOARG00000002751	PBRM1
19	50311042	4.91279e-05	0.0215758	-28.325	ENSOARG00000011352	MST1R
19	56568181	0.000183444	0.0434943	-35.8841	ENSOARG00000016452	PPARG
19	56844781	1.34642e-05	0.0103836	-51.3789	ENSOARG00000016791	SYN2
19	59323050	2.69114e-09	2.56916e-05	54.2652	ENSOARG00000004977	RUVBL1
19	59780701	4.21456e-07	0.00113532	-33.5772	ENSOARG00000006895	ND
19	60347517	1.70291e-10	2.73965e-06	66.7585	ENSOARG00000008041	TXNRD3
19	60347517	1.70291e-10	2.73965e-06	66.7585	ENSOARG00000007996	ND
2	1739235	2.62438e-06	0.0037887	-38.2758	ENSOARG00000025735	ND
2	1739235	2.62438e-06	0.0037887	-38.2758	ENSOARG00000005339	EIPR1
2	1808288	6.51014e-07	0.00149636	-33.8028	ENSOARG00000005358	TRAPPC12
2	1812618	6.35681e-06	0.00659796	-28.0992	ENSOARG00000005358	TRAPPC12
2	1820387	2.83183e-08	0.000167929	-34.9208	ENSOARG00000005358	TRAPPC12
2	1839404	2.47581e-05	0.0148489	-48.4848	ENSOARG00000005369	ADI1
2	2991556	0.000138145	0.0373292	26.8571	ENSOARG00000005733	CDK5RAP2
2	4155677	1.71309e-08	0.000112746	41.4391	ENSOARG00000005756	BRINP1
2	33817709	0.000142574	0.0379245	-28.1028	ENSOARG00000008849	AGTPBP1
2	41869381	3.5948e-05	0.0181464	-62.5	ENSOARG00000010059	NKX20
2	42819057	6.48784e-06	0.00669001	-37.7942	ENSOARG00000010280	SORBS3
2	102418056	2.56982e-05	0.0151723	-27.3197	ENSOARG00000015055	KIF13B
2	112703286	4.60046e-08	0.000235269	67.7596	ENSOARG00000015710	HERC2
2	112936547	7.19309e-05	0.0265294	-27.2733	ENSOARG00000015785	CYFIP1
2	160495325	6.71799e-11	1.30855e-06	-28.0702	ENSOARG00000009841	ACVR2A
2	160495340	1.07681e-17	6.68203e-13	-29.8137	ENSOARG00000009841	ACVR2A
2	160495343	7.35321e-13	2.3056e-08	-27.4854	ENSOARG00000009841	ACVR2A
2	160495351	3.59121e-05	0.018145	-30.3092	ENSOARG00000009841	ACVR2A
2	160495357	1.54977e-11	3.79259e-07	-27.0588	ENSOARG00000009841	ACVR2A
2	160495368	3.78383e-06	0.00485915	-25.8065	ENSOARG00000009841	ACVR2A
2	241631666	7.47897e-05	0.0270004	30.993	ENSOARG00000006709	IFNLR1
20	10316645	9.56327e-05	0.0309358	-27.1591	ENSOARG00000013230	PNPLA1
20	16707866	7.65187e-06	0.00740677	28.8175	ENSOARG00000004776	PPP2R5D
20	17212077	5.90506e-06	0.00636481	26.0483	ENSOARG00000007825	POLH
20	18488614	5.48395e-05	0.022802	-32.6255	ENSOARG00000010300	SUPT3H
20	20507464	4.95026e-05	0.0216521	-27.4752	ENSOARG00000011638	TNFRSF21
20	20507479	9.41108e-05	0.0306788	-28.5298	ENSOARG00000011638	TNFRSF21
20	29726801	2.09915e-05	0.0135035	30.2027	ENSOARG00000026873	ND
20	41991511	1.03466e-08	7.74883e-05	42.3077	ENSOARG00000013253	RANBP9
21	995476	3.11274e-05	0.01684	33.1731	ENSOARG00000002606	DEUP1
21	19608388	3.65323e-06	0.00475469	-45.4545	ENSOARG00000007473	ND
21	19608474	9.96735e-07	0.00200678	-37.7866	ENSOARG00000007473	ND
21	25515418	1.3081e-07	0.0005062	37.4686	ENSOARG00000009408	UEVLD
21	25515451	2.20247e-07	0.000730306	31.2833	ENSOARG00000009408	UEVLD
21	35344646	1.98809e-05	0.0130106	-29.3032	ENSOARG00000014507	PRDM10
21	42439016	0.000117799	0.03444	-35.9021	ENSOARG00000026116	ND
21	42439016	0.000117799	0.03444	-35.9021	ENSOARG00000010760	ATG2A
21	46787394	2.45557e-05	0.0147734	31.2681	ENSOARG00000018678	ND
21	47926524	5.8433e-05	0.0235672	-29.661	ENSOARG00000002554	SLC22A18
21	48802368	2.92043e-05	0.0163207	-29.903	ENSOARG00000026133	ND
21	48826134	1.08511e-06	0.00212318	-28.3628	ENSOARG00000026133	ND
21	48840584	1.77559e-13	5.71314e-09	-40.8752	ENSOARG00000026133	ND
21	48858038	7.78128e-07	0.00169	30.1402	ENSOARG00000026133	ND
21	48878837	5.54328e-05	0.0229048	-26.461	ENSOARG00000026135	ND
21	49254022	9.91542e-06	0.00863131	-35.2364	ENSOARG00000026138	ND
21	49283219	9.99079e-05	0.0316449	-53.95	ENSOARG00000026138	ND
21	49400931	4.51853e-06	0.00540704	-39.0337	ENSOARG00000005947	ND
21	49537527	9.64777e-06	0.00853004	-53.5455	ENSOARG00000005947	ND
21	49565392	2.99524e-31	1.04085e-25	45.2731	ENSOARG00000005947	ND
21	49568642	0.000113313	0.0337301	29.1105	ENSOARG00000007409	ND
21	49568642	0.000113313	0.0337301	29.1105	ENSOARG00000005947	ND
21	49568742	2.76769e-09	2.58541e-05	66.8213	ENSOARG00000007409	ND
21	49568742	2.76769e-09	2.58541e-05	66.8213	ENSOARG00000005947	ND
21	49646631	4.9528e-11	9.89139e-07	-42.3681	ENSOARG00000007476	SIGIRR
21	49646631	4.9528e-11	9.89139e-07	-42.3681	ENSOARG00000005947	ND
21	49647668	0.00017855	0.0428437	-30.5243	ENSOARG00000007476	SIGIRR
21	49647668	0.00017855	0.0428437	-30.5243	ENSOARG00000005947	ND
21	49648063	0.000113986	0.0338029	-37.1796	ENSOARG00000007476	SIGIRR
21	49648063	0.000113986	0.0338029	-37.1796	ENSOARG00000005947	ND
22	20048237	0.000105725	0.0325368	-29.9695	ENSOARG00000013330	DNMBP
22	20536461	1.81667e-17	9.86398e-13	51.866	ENSOARG00000015062	SEC31B
22	21521304	9.82366e-05	0.0314109	-52.2127	ENSOARG00000016638	DPCD
22	23173215	1.7078e-05	0.0118835	25.5216	ENSOARG00000004357	NEURL1
22	23173269	0.000191162	0.0444898	25.1427	ENSOARG00000004357	NEURL1
22	38398720	5.49393e-05	0.0228061	26.0272	ENSOARG00000002088	GRK5
22	42969675	0.00021122	0.0468765	-26.2793	ENSOARG00000010209	NKX10
22	49803954	5.46003e-05	0.0227723	67.9288	ENSOARG00000015874	DPYSL4
22	50036694	2.17575e-05	0.0137518	-27.6779	ENSOARG00000016417	ND
22	50036694	2.17575e-05	0.0137518	-27.6779	ENSOARG00000026775	ND
23	2573897	6.62623e-05	0.0252337	-58.3603	ENSOARG00000004510	ND
23	2573897	6.62623e-05	0.0252337	-58.3603	ENSOARG00000026151	ND
23	3635614	3.45586e-10	4.92178e-06	-62.9032	ENSOARG00000004638	ZNF407
23	3658718	0.000199765	0.0455203	44.3312	ENSOARG00000004638	ZNF407
23	25010661	2.7059e-07	0.000822247	36.7419	ENSOARG00000006054	GAREM1
23	25095505	0.000153607	0.0396219	-26.6465	ENSOARG00000006054	GAREM1
23	37627102	4.8323e-06	0.00560865	-39.2209	ENSOARG00000010213	MYOM1
23	43787024	1.72211e-13	5.64561e-09	78.8931	ENSOARG00000002144	LDLRAD4
24	255482	1.86287e-05	0.0125358	-47.148	ENSOARG00000011631	AXIN1
24	568845	1.4854e-05	0.0110153	27.8322	ENSOARG00000013663	ND
24	1105705	0.000179946	0.0430582	26.5372	ENSOARG00000015636	ND
24	1105705	0.000179946	0.0430582	26.5372	ENSOARG00000015134	CLCN7
24	1158986	4.79676e-05	0.0212794	-33.3261	ENSOARG00000015664	ND
24	9688085	0.000132596	0.0365926	25.1261	ENSOARG00000006373	CLEC16A
24	9897705	2.49035e-05	0.0149042	48.0217	ENSOARG00000006373	CLEC16A
24	21846873	1.00292e-09	1.20177e-05	47.1016	ENSOARG00000017631	PRKCB
24	26402113	3.95352e-06	0.00500003	30.1246	ENSOARG00000005278	CDIPT
24	27185347	1.51294e-05	0.0111058	-26.5783	ENSOARG00000008496	ZNF646
24	32703091	1.2366e-12	3.70448e-08	50.3539	ENSOARG00000011276	ND
24	33278818	0.000203693	0.0460374	27.0911	ENSOARG00000025891	ND
24	33278818	0.000203693	0.0460374	27.0911	ENSOARG00000011868	EIF4H
24	35179017	0.000123916	0.035405	82.037	ENSOARG00000025893	ND
24	35179017	0.000123916	0.035405	82.037	ENSOARG00000014711	COL26A1
24	35199030	9.57241e-05	0.0309527	-26.0352	ENSOARG00000025893	ND
24	35199030	9.57241e-05	0.0309527	-26.0352	ENSOARG00000014711	COL26A1
24	35213812	0.000163552	0.0408999	-26.8529	ENSOARG00000025893	ND
24	35213812	0.000163552	0.0408999	-26.8529	ENSOARG00000014711	COL26A1
24	35224263	7.37147e-07	0.00163159	-41.7817	ENSOARG00000025893	ND
24	35224263	7.37147e-07	0.00163159	-41.7817	ENSOARG00000014711	COL26A1
24	35224304	1.89065e-06	0.00304733	-35.7189	ENSOARG00000025893	ND
24	35224304	1.89065e-06	0.00304733	-35.7189	ENSOARG00000014711	COL26A1
24	35683418	0.000124387	0.035494	-35.4661	ENSOARG00000015749	SLC12A9
24	36505892	0.000162045	0.0407694	45.1401	ENSOARG00000018283	ND
24	37973094	4.55796e-05	0.0207425	-29.1729	ENSOARG00000001803	USP42
24	37987327	4.22924e-06	0.00521158	-27.3267	ENSOARG00000001803	USP42
24	37987353	3.20498e-05	0.017108	-31.4183	ENSOARG00000001803	USP42
24	38223817	6.52016e-05	0.0250148	-30.4141	ENSOARG00000002019	ND
24	39416880	2.52301e-05	0.0150026	-27.7944	ENSOARG00000003856	ND
24	39506621	5.40955e-05	0.022643	-55.994	ENSOARG00000003856	ND
24	39622476	0.000170001	0.0417656	26.8018	ENSOARG00000004277	ND
24	40440627	0.000103196	0.0321101	-61.4293	ENSOARG00000004437	GNA12
24	40440627	0.000103196	0.0321101	-61.4293	ENSOARG00000025902	ND
25	4874214	0.00012551	0.0356389	-44.2831	ENSOARG00000003291	DISC1
25	8472366	1.1855e-09	1.31198e-05	40.83	ENSOARG00000003571	LYST
25	9552631	0.000117415	0.0343817	-28.3339	ENSOARG00000003750	MTR
25	28726447	1.55725e-08	0.000104873	62.2356	ENSOARG00000007254	MCU
25	28731719	1.01227e-07	0.000417771	44.5477	ENSOARG00000007254	MCU
25	29212946	4.8058e-07	0.0012417	50.9615	ENSOARG00000007590	CFAP70
25	40650835	7.01112e-06	0.00701719	-39.9237	ENSOARG00000000438	GRID1
25	42830649	3.31104e-06	0.00444586	34.1172	ENSOARG00000001659	WDFY4
25	43181254	1.43878e-07	0.000543454	37.9883	ENSOARG00000001990	DRGX
26	967462	0.000152676	0.0394755	-50.495	ENSOARG00000005571	ND
26	1237659	1.67154e-05	0.0117768	-26.046	ENSOARG00000005748	MYOM2
26	1406642	0.000154158	0.0397122	-26.1084	ENSOARG00000026782	ND
26	14373729	6.61098e-33	2.87165e-27	-70.7471	ENSOARG00000007767	LRP2BP
26	35398995	2.72136e-05	0.0157298	-28.5091	ENSOARG00000002954	KAT6A
26	36077640	4.10925e-05	0.0195398	-46.9167	ENSOARG00000003520	RNF170
26	40493825	2.35186e-06	0.00352881	-38.2114	ENSOARG00000004526	NR1D2
26	40565949	8.33016e-05	0.0286835	-25.6523	ENSOARG00000004563	NKIRAS1
26	40565985	3.74872e-06	0.00482833	-27.938	ENSOARG00000004563	NKIRAS1
26	40565988	2.67676e-06	0.00384371	-29.8297	ENSOARG00000004563	NKIRAS1
3	1682256	8.48091e-05	0.0289331	30.8848	ENSOARG00000002277	ND
3	1696472	9.94575e-07	0.00200678	-35.3622	ENSOARG00000025936	ND
3	1696472	9.94575e-07	0.00200678	-35.3622	ENSOARG00000002366	RXRA
3	1696472	9.94575e-07	0.00200678	-35.3622	ENSOARG00000002277	ND
3	1696518	1.33915e-07	0.000515915	-47.7862	ENSOARG00000025936	ND
3	1696518	1.33915e-07	0.000515915	-47.7862	ENSOARG00000002366	RXRA
3	1696518	1.33915e-07	0.000515915	-47.7862	ENSOARG00000002277	ND
3	1696541	0.000119469	0.0347004	-40.7179	ENSOARG00000025936	ND
3	1696541	0.000119469	0.0347004	-40.7179	ENSOARG00000002366	RXRA
3	1696541	0.000119469	0.0347004	-40.7179	ENSOARG00000002277	ND
3	1696547	1.43317e-07	0.000543454	-45.6357	ENSOARG00000025936	ND
3	1696547	1.43317e-07	0.000543454	-45.6357	ENSOARG00000002366	RXRA
3	1696547	1.43317e-07	0.000543454	-45.6357	ENSOARG00000002277	ND
3	1696560	2.26748e-09	2.23849e-05	-38.1275	ENSOARG00000025936	ND
3	1696560	2.26748e-09	2.23849e-05	-38.1275	ENSOARG00000002366	RXRA
3	1696560	2.26748e-09	2.23849e-05	-38.1275	ENSOARG00000002277	ND
3	1777912	2.15794e-06	0.00332102	-41.3362	ENSOARG00000002508	ND
3	1777912	2.15794e-06	0.00332102	-41.3362	ENSOARG00000025937	ND
3	1777912	2.15794e-06	0.00332102	-41.3362	ENSOARG00000002277	ND
3	2342821	9.3208e-08	0.000393081	56.6667	ENSOARG00000002850	ND
3	2342821	9.3208e-08	0.000393081	56.6667	ENSOARG00000002277	ND
3	2375403	6.07186e-05	0.0240755	-28.0357	ENSOARG00000003129	ADAMTSL2
3	2375403	6.07186e-05	0.0240755	-28.0357	ENSOARG00000002850	ND
3	2375403	6.07186e-05	0.0240755	-28.0357	ENSOARG00000002277	ND
3	2383891	1.50692e-06	0.00263408	-25.0053	ENSOARG00000003129	ADAMTSL2
3	2383891	1.50692e-06	0.00263408	-25.0053	ENSOARG00000002850	ND
3	2383891	1.50692e-06	0.00263408	-25.0053	ENSOARG00000002277	ND
3	2829493	1.47496e-05	0.0109613	-34.2424	ENSOARG00000003795	ND
3	3356130	0.000100344	0.0316997	-32.3769	ENSOARG00000004786	UBAC1
3	3646581	0.000198554	0.0453693	-36.0963	ENSOARG00000025951	ND
3	3907478	3.02563e-05	0.0165994	-39.783	ENSOARG00000005657	TSC1
3	5105000	3.3652e-05	0.0175166	-56.7204	ENSOARG00000006521	RAPGEF1
3	5114538	0.000151952	0.0393645	54.0162	ENSOARG00000006521	RAPGEF1
3	5905283	7.09773e-05	0.0262982	-27.381	ENSOARG00000007521	ND
3	5905318	1.74029e-09	1.77457e-05	-28.5569	ENSOARG00000007521	ND
3	6248067	0.000103337	0.0321138	-69.5196	ENSOARG00000007872	HMCN2
3	6250986	2.5587e-15	1.10701e-10	-28.7281	ENSOARG00000007872	HMCN2
3	7401266	3.33334e-05	0.0174452	31.7308	ENSOARG00000008977	NUP188
3	62603008	2.28136e-05	0.0141629	-34.594	ENSOARG00000001011	MRPL19
3	86705090	3.39344e-05	0.0175689	31.7647	ENSOARG00000009342	PRKD3
3	91598650	2.16379e-05	0.0137162	25.1056	ENSOARG00000010638	NLRC4
3	99263584	7.64622e-05	0.0273751	-34.7833	ENSOARG00000013096	IL18R1
3	103703190	0.000191942	0.0445857	34.7478	ENSOARG00000013793	LMAN2L
3	103703196	2.81945e-05	0.0159987	35.049	ENSOARG00000013793	LMAN2L
3	146488397	1.62005e-05	0.0115457	26.9249	ENSOARG00000019937	ND
3	173544045	1.58187e-05	0.0113763	-27.5926	ENSOARG00000016898	SLC41A2
3	173665871	1.29372e-06	0.00237617	25.898	ENSOARG00000017047	ALDH1L2
3	173665892	1.12683e-08	8.22633e-05	28.6163	ENSOARG00000017047	ALDH1L2
3	173678764	8.61127e-05	0.0292229	-40.2288	ENSOARG00000017047	ALDH1L2
3	218966421	8.02293e-05	0.0281519	-28.3597	ENSOARG00000019289	SHISAL1
3	218966463	6.42849e-06	0.00664063	-35.9626	ENSOARG00000019289	SHISAL1
3	223545751	9.05736e-05	0.0300523	-25.0379	ENSOARG00000019629	ALG12
3	223545751	9.05736e-05	0.0300523	-25.0379	ENSOARG00000019587	ND
4	2071396	1.06192e-09	1.24071e-05	-32.6454	ENSOARG00000025207	ND
4	2071396	1.06192e-09	1.24071e-05	-32.6454	ENSOARG00000025206	ND
4	9886786	9.8222e-06	0.00861093	41.5604	ENSOARG00000018572	CDK6
4	92348033	2.21158e-05	0.0139226	-33.0175	ENSOARG00000002149	SND1
4	107430781	5.6794e-17	2.81943e-12	-48.3333	ENSOARG00000018504	TPK1
4	116537031	0.000176998	0.0426481	-28.9249	ENSOARG00000006609	INSIG1
5	2698341	1.72783e-05	0.011972	42.4964	ENSOARG00000006434	C1orf35
5	3720088	0.00013535	0.0368723	-28.5068	ENSOARG00000008152	SUGP1
5	3720088	0.00013535	0.0368723	-28.5068	ENSOARG00000008414	MAU2
5	3864135	5.42046e-05	0.0226661	25.3888	ENSOARG00000009422	MEF2B
5	5223558	1.52506e-05	0.0111523	29.5375	ENSOARG00000015807	UNC13A
5	16741029	0.000202172	0.0458412	-35.2108	ENSOARG00000008388	KDM4B
5	18377088	3.61807e-05	0.0182102	-28.3582	ENSOARG00000013123	ND
5	18728213	1.07385e-08	7.93967e-05	-35.1229	ENSOARG00000013786	TMPRSS9
5	47840550	4.00415e-06	0.00503782	30.4349	ENSOARG00000016856	SIL1
5	56116856	0.000160249	0.0404818	-27.9947	ENSOARG00000003603	DPYSL3
6	100645446	2.99061e-05	0.0165048	83.75	ENSOARG00000003887	MAPK10
6	113696013	7.87722e-06	0.00753435	-29.6751	ENSOARG00000011847	ND
6	113819980	0.000109943	0.0332221	-25.5097	ENSOARG00000012162	ABLIM2
6	113819980	0.000109943	0.0332221	-25.5097	ENSOARG00000011847	ND
6	115596656	5.05007e-06	0.00576513	34.4984	ENSOARG00000026623	ND
6	115596656	5.05007e-06	0.00576513	34.4984	ENSOARG00000026622	ND
6	115596656	5.05007e-06	0.00576513	34.4984	ENSOARG00000015178	RNF4
7	4467873	1.54959e-05	0.0112372	36.8326	ENSOARG00000016432	ATG12
7	9338202	6.93966e-10	8.73746e-06	-43.543	ENSOARG00000017139	SCAMP1
7	9344804	0.000195816	0.0450817	-25.275	ENSOARG00000017139	SCAMP1
7	13813637	0.000228048	0.0486302	-46.988	ENSOARG00000018291	AAGAB
7	14918587	0.000186462	0.0439175	-45.5173	ENSOARG00000018483	ITGA11
7	18608397	4.24572e-05	0.0198665	27.8804	ENSOARG00000018863	MYO9A
7	19741184	0.000162793	0.0408453	-48.8073	ENSOARG00000018989	NEO1
7	37245094	7.22173e-05	0.0265787	58.9071	ENSOARG00000020597	MDGA2
7	37270153	7.56566e-08	0.000332637	42.7458	ENSOARG00000020597	MDGA2
7	42878172	0.00016321	0.0408866	25.3968	ENSOARG00000020746	CSNK1G1
7	49834681	0.00013125	0.0364642	30.127	ENSOARG00000020867	CGNL1
7	55202552	0.000207631	0.0464657	31.0514	ENSOARG00000020950	ND
7	82977581	0.00016146	0.0406872	61.2721	ENSOARG00000001426	YLPM1
7	89384057	2.864e-05	0.0161398	70.6437	ENSOARG00000002882	TSHR
7	97260269	2.14398e-05	0.0136654	26.7304	ENSOARG00000003285	EML5
8	21662440	6.07805e-05	0.024089	-25.4902	ENSOARG00000009426	FRK
8	26382764	6.28109e-05	0.0245522	-28.223	ENSOARG00000009877	SLC16A10
8	31959934	1.39576e-05	0.010618	-37.7355	ENSOARG00000011375	BVES
8	75215253	7.07655e-07	0.00158244	32.531	ENSOARG00000003278	CCDC170
8	84475805	4.8861e-07	0.00124699	-47.4359	ENSOARG00000004788	PRKN
9	14686752	0.000105424	0.0324837	-26.7045	ENSOARG00000002124	ADGRB1
9	15893191	0.00016288	0.0408453	28.9501	ENSOARG00000003418	PTK2
9	17081243	1.78308e-05	0.012231	25.5137	ENSOARG00000004606	COL22A1
9	21368301	0.000218845	0.0476437	-25.2874	ENSOARG00000005609	ND
9	21522481	4.93416e-09	4.17373e-05	69.7625	ENSOARG00000006026	PHF20L1
9	21522533	4.5093e-06	0.00540704	63.5124	ENSOARG00000006026	PHF20L1
9	22907920	2.42712e-07	0.000770564	54.4658	ENSOARG00000007455	ADCY8
9	22957773	1.98353e-06	0.00313657	-46.4493	ENSOARG00000007455	ADCY8
9	22957798	9.7187e-07	0.0019727	-45.8824	ENSOARG00000007455	ADCY8
9	50880251	0.000226922	0.0485022	26.7335	ENSOARG00000026534	ND
9	81922375	1.03367e-09	1.23014e-05	-54.386	ENSOARG00000005919	NDUFAF6
X	744798	5.77284e-06	0.00626113	48.0501	ENSOARG00000007896	ND
X	1214265	7.53782e-06	0.00733337	-33.4441	ENSOARG00000008203	CD99
X	1614958	1.25919e-07	0.000492759	32.9167	ENSOARG00000008896	ND
X	11248595	0.000197938	0.0453063	68.5084	ENSOARG00000011595	GPM6B
X	64484549	3.14196e-05	0.0169015	27.0778	ENSOARG00000018349	ATP7A
X	91498246	3.98782e-05	0.0191909	-29.229	ENSOARG00000010669	ND
X	103008684	3.11724e-05	0.0168467	25.1492	ENSOARG00000014221	TENM1
X	108122956	1.47596e-05	0.010964	-25.4628	ENSOARG00000025395	ND
X	108498089	0.000186023	0.0438557	32.471	ENSOARG00000015760	SLC25A14
X	134101608	5.37634e-05	0.0225603	-31.7509	ENSOARG00000002559	ND
