# Supplementary material for: The Role of Feed Restriction on DNA Methylation, Feed Efficiency, Metabolome, Biochemical Profile, and Progesterone Patterns in the Female Filial Generation (F1) Obtained From Early Feed Restricted Ewes (F0)
Source: Front Physiol. 2021 Dec 27;12:779054. doi: 10.3389/fphys.2021.779054 (PMC8745145; doi:10.3389/fphys.2021.779054)
Supplement: Supplementary file 2 [file Data_Sheet_1.zip › Supplementary Material 4_Gene_list_GO_F1.xlsx]

## Sheet: TSS+GB_Suppl. Table 3 
Enrichment FDR	Genes in list	Total genes	Functional Category	Genes
0.000111634	52	2139	Movement of cell or subcellular component	DNAH9 EFNB1 KCNE5 DYNC1H1 KIF13B TRAF3IP1 CYFIP1 TBX5 GATA3 PPARG CDH13 PTK2 ADGRB1 NEO1 HDAC4 CRMP1 NOX4 CACNA1I MYH14 NEURL1 BVES DPYSL3 APOA1 PREX1 BCAS3 APP ITGA9 GNA12 DPYSL4 DISC1 NFASC ATP7A DRGX DPCD CATSPER4 NTRK1 MAP2K3 PTPRC ITGA11 SKAP1 ADAMTS12 RNF207 LDLRAD4 MYO18A CDK6 FGF13 LYST RANBP9 KIFAP3 TNPO1 SLC7A5 INPP5D
0.000111634	43	1589	Cell projection organization	GPM6B EFNB1 KLK8 ABLIM2 NTRK1 TRAF3IP1 CYFIP1 UNC13A CDH13 KIF13B DNAH9 NEO1 HDAC4 CRMP1 RAPGEF1 GATA3 NEURL1 DPYSL3 MTR APOA1 PREX1 BCAS3 APP TNFRSF21 DPYSL4 DISC1 NFASC ATP7A DEUP1 TSHR DRGX TSC1 PTK2 PRKN ITSN1 TENM1 FGF13 RANBP9 KIFAP3 TNPO1 CDK5RAP2 ADGRB1 DYNC1H1
0.000111634	40	1412	Neuron differentiation	TENM1 GPM6B BRINP1 EFNB1 KLK8 ZFHX3 NTRK1 CYFIP1 UNC13A KIF13B NEO1 CRMP1 RAPGEF1 GATA3 NEURL1 DPYSL3 MTR APOA1 PREX1 AGTPBP1 CDK5RAP2 APP TNFRSF21 DPYSL4 RDH13 DISC1 NFASC TSHR DRGX TSC1 PTK2 PRKN ZNF536 ITSN1 FOXA2 FGF13 MDGA2 ATP7A RANBP9 ADGRB1
0.000150491	42	1575	Generation of neurons	TENM1 GPM6B BRINP1 EFNB1 KLK8 ZFHX3 NTRK1 CYFIP1 UNC13A KIF13B NEO1 CRMP1 RAPGEF1 GATA3 NEURL1 DPYSL3 MTR APOA1 PREX1 PPARG AGTPBP1 CDK5RAP2 APP TNFRSF21 DPYSL4 RDH13 DISC1 NFASC TSHR DRGX TSC1 PTK2 PRKN ZNF536 ITSN1 FOXA2 CDK6 FGF13 MDGA2 ATP7A RANBP9 ADGRB1
0.000218842	41	1552	Plasma membrane bounded cell projection organization	GPM6B EFNB1 KLK8 ABLIM2 NTRK1 TRAF3IP1 CYFIP1 UNC13A CDH13 KIF13B NEO1 HDAC4 CRMP1 RAPGEF1 GATA3 NEURL1 DPYSL3 MTR APOA1 PREX1 BCAS3 APP TNFRSF21 DPYSL4 DISC1 NFASC ATP7A TSHR DRGX TSC1 PTK2 PRKN ITSN1 TENM1 FGF13 RANBP9 KIFAP3 TNPO1 CDK5RAP2 ADGRB1 DYNC1H1
0.000238274	84	4459	Cell differentiation	ITGA11 SND1 TENM1 MYOM2 GPM6B BRINP1 EFNB1 MYOM1 GATA3 FRK BVES FOXA2 CITED1 KLK8 PPARG ZFHX3 COL6A3 DEUP1 PTK2 NR1D2 ETV4 NTRK1 CYFIP1 KAT6A TBX5 CDK6 APOA1 ACVR2A UNC13A ADAMTS7 ADAMTS12 KIF13B NEO1 HDAC4 CRMP1 MLH1 PTPRC NOX4 HNF4A SLC7A5 USP42 RAPGEF1 NEURL1 MDFI DPYSL3 IL18R1 MTR PREX1 AGTPBP1 CDK5RAP2 UNC45A APP TNFRSF21 GNA12 DPYSL4 TDRD9 CTBP1 RDH13 DISC1 NFASC TSHR DRGX TSC1 INPP5D TOPAZ…
0.000238274	31	1008	Neuron projection development	GPM6B EFNB1 KLK8 NTRK1 CYFIP1 UNC13A KIF13B NEO1 CRMP1 RAPGEF1 GATA3 NEURL1 DPYSL3 MTR APOA1 PREX1 APP TNFRSF21 DPYSL4 DISC1 NFASC TSHR DRGX TSC1 PTK2 PRKN ITSN1 FGF13 ATP7A RANBP9 ADGRB1
0.000238274	87	4671	Cellular developmental process	ITGA11 SND1 TENM1 MYOM2 GPM6B BRINP1 EFNB1 MYOM1 GATA3 FRK BVES FOXA2 CITED1 KLK8 PPARG ZFHX3 CDH13 COL6A3 DEUP1 PTK2 NR1D2 ETV4 NTRK1 CYFIP1 KAT6A TBX5 CDK6 APOA1 ACVR2A UNC13A ADAMTS7 ADAMTS12 KIF13B NEO1 HDAC4 CRMP1 MLH1 PTPRC NOX4 HNF4A SLC7A5 MYH14 USP42 RAPGEF1 NEURL1 MDFI DPYSL3 IL18R1 MTR PREX1 AGTPBP1 CDK5RAP2 UNC45A APP TNFRSF21 GNA12 DPYSL4 TDRD9 CTBP1 RDH13 DISC1 NFASC TSHR DRGX TSC1 …
0.000340871	33	1154	Neuron development	TENM1 GPM6B EFNB1 KLK8 NTRK1 CYFIP1 UNC13A KIF13B NEO1 CRMP1 RAPGEF1 GATA3 NEURL1 DPYSL3 MTR APOA1 PREX1 APP TNFRSF21 DPYSL4 RDH13 DISC1 NFASC TSHR DRGX TSC1 PTK2 PRKN ITSN1 FGF13 ATP7A RANBP9 ADGRB1
0.000344164	42	1683	Neurogenesis	TENM1 GPM6B BRINP1 EFNB1 KLK8 ZFHX3 NTRK1 CYFIP1 UNC13A KIF13B NEO1 CRMP1 RAPGEF1 GATA3 NEURL1 DPYSL3 MTR APOA1 PREX1 PPARG AGTPBP1 CDK5RAP2 APP TNFRSF21 DPYSL4 RDH13 DISC1 NFASC TSHR DRGX TSC1 PTK2 PRKN ZNF536 ITSN1 FOXA2 CDK6 FGF13 MDGA2 ATP7A RANBP9 ADGRB1
0.00069005	75	3952	Regulation of signaling	MAP2K3 RRAGB NEURL1 GRIK3 MST1R OTUD4 TSC1 CSNK1G1 GRID1 PEAR1 NTRK1 AXIN1 APP APOA1 ACVR2A CDH13 RPTOR ITPR1 ADAMTS12 WWC2 STXBP4 LDLRAD4 RUVBL1 PRKN INSIG1 NEO1 LMCD1 PTPRC NOX4 HNF4A RAPGEF1 GATA3 DNMBP P2RX1 MAPK10 BVES IL18R1 SORBS3 PREX1 FGF13 UNC13A SKAP1 GNA12 ADCY8 DISC1 PRKCB INPP5D PTK2 ADGRB1 SIGIRR ADAMTSL2 ZNF536 TRAF3IP1 ITSN1 LAT CYFIP1 RANBP9 CLEC16A EPN2 CGNL1 PPARG DSTYK GAREM1…
0.000786514	74	3903	Regulation of cell communication	MAP2K3 RRAGB NEURL1 GRIK3 MST1R OTUD4 TSC1 CSNK1G1 GRID1 PEAR1 NTRK1 AXIN1 APP APOA1 ACVR2A CDH13 RPTOR ITPR1 ADAMTS12 WWC2 STXBP4 LDLRAD4 RUVBL1 PRKN INSIG1 NEO1 LMCD1 PTPRC NOX4 HNF4A RAPGEF1 GATA3 DNMBP P2RX1 MAPK10 IL18R1 SORBS3 PREX1 FGF13 UNC13A SKAP1 GNA12 ADCY8 DISC1 PRKCB INPP5D PTK2 ADGRB1 SIGIRR ADAMTSL2 ZNF536 TRAF3IP1 ITSN1 LAT CYFIP1 RANBP9 CLEC16A EPN2 CGNL1 PPARG DSTYK GAREM1 MCU …
0.00114978	49	2230	Cell development	TENM1 MYOM2 GPM6B BRINP1 EFNB1 MYOM1 KLK8 ZFHX3 COL6A3 NTRK1 CYFIP1 CDK6 APOA1 UNC13A PPARG KIF13B NEO1 HDAC4 CRMP1 MLH1 HNF4A RAPGEF1 GATA3 NEURL1 BVES DPYSL3 MTR PREX1 CDK5RAP2 APP TNFRSF21 DPYSL4 RDH13 DISC1 NFASC TSHR DRGX TSC1 PTK2 TOPAZ1 PRKN CATSPER4 ZNF536 ITSN1 PTPRC FGF13 ATP7A RANBP9 ADGRB1
0.00122279	44	1921	Locomotion	EFNB1 CYFIP1 TBX5 GATA3 APOA1 PPARG CDH13 PTK2 ADGRB1 NEO1 HDAC4 CRMP1 NOX4 CACNA1I NEURL1 BVES DPYSL3 PREX1 BCAS3 APP ITGA9 GNA12 DPYSL4 DISC1 NFASC ATP7A TSHR DRGX DPCD CATSPER4 NTRK1 MAP2K3 PTPRC ITGA11 SKAP1 ADAMTS12 LDLRAD4 MYO18A CDK6 FGF13 LYST RANBP9 SLC7A5 INPP5D
0.00122279	36	1432	Cellular response to endogenous stimulus	RRAGB ACVR2A PPARG RPTOR TSHR TSC1 NR1D2 NTRK1 RAPGEF1 CITED1 DSTYK ADAMTS7 GAREM1 ADAMTS12 PTK2 NEO1 HDAC4 NOX4 HNF4A GATA3 NEURL1 APP ADCY8 ATP7A STXBP4 LDLRAD4 RXRA ADAMTSL2 CYFIP1 CTSB SKAP1 PRKCB RNF4 AXIN1 ATP6V0D2 PRKN
0.00132925	22	665	Regulation of neuron differentiation	BRINP1 ZFHX3 NTRK1 UNC13A KIF13B RAPGEF1 GATA3 NEURL1 DPYSL3 PREX1 KLK8 CDK5RAP2 APP DISC1 TSC1 PTK2 PRKN ZNF536 ITSN1 CYFIP1 CRMP1 FGF13
0.00132925	19	517	Axon development	EFNB1 CYFIP1 KIF13B NEO1 CRMP1 GATA3 MTR APOA1 KLK8 APP TNFRSF21 DISC1 NFASC DRGX PTK2 NTRK1 FGF13 RANBP9 ADGRB1
0.00135883	71	3789	Positive regulation of metabolic process	MAP2K3 RNF4 KAT6A NLRC4 APOA1 PPARG ZFHX3 RPTOR NR1D2 PRKN NTRK1 LAT AXIN1 NDUFA13 THRAP3 HDAC4 TBX5 HNF4A GATA3 FAM20A FOXA2 CITED1 MORC2 CDK5RAP2 SKAP1 BCAS3 APP MST1R OTUD4 ATP7A ARNT2 ETV4 RXRA INSIG1 CLEC16A MLH1 PTPRC ATG16L1 NOX4 CDK6 RAPGEF1 NEURL1 P2RX1 MAPK10 BVES PPP2R5D SORBS3 FGF13 PEMT DISC1 TSHR TSC1 PRKCB PTK2 RUVBL1 BRF1 DYNC1H1 ITSN1 MYOM1 ACVR2A DSTYK CDH13 GAREM1 RNF207 CTBP1 …
0.00144638	40	1704	Response to endogenous stimulus	RRAGB ACVR2A PPARG RPTOR TSHR TSC1 NR1D2 NTRK1 RAPGEF1 CITED1 DSTYK ADAMTS7 ZFHX3 CDH13 GAREM1 ADAMTS12 PTK2 NEO1 HDAC4 NOX4 HNF4A GATA3 NEURL1 APP ADCY8 ATP7A STXBP4 LDLRAD4 ARNT2 RXRA ADAMTSL2 CYFIP1 CTSB SKAP1 PRKCB RNF4 AXIN1 ATP6V0D2 PRKN CATSPER4
0.00157979	31	1172	Cellular component morphogenesis	MYOM2 EFNB1 MYOM1 KLK8 CDH13 COL6A3 CYFIP1 APOA1 UNC13A KIF13B NEO1 CRMP1 NOX4 MYH14 GATA3 BVES PREX1 APP GNA12 DPYSL4 DISC1 NFASC DRGX PTK2 PRKN NTRK1 DNMBP FGF13 ATP7A RANBP9 ADGRB1
0.00169332	29	1067	Cell morphogenesis	EFNB1 KLK8 CDH13 COL6A3 CYFIP1 APOA1 UNC13A KIF13B NEO1 CRMP1 NOX4 MYH14 GATA3 BVES PREX1 APP GNA12 DPYSL4 DISC1 NFASC DRGX PTK2 PRKN NTRK1 DNMBP FGF13 ATP7A RANBP9 ADGRB1
0.00169332	23	737	Negative regulation of cell proliferation	TNFRSF21 TBX5 GATA3 NEURL1 PPARG CDH13 APP NTRK1 HDAC4 KIFAP3 NOX4 RAPGEF1 PEMT TSC1 INPP5D HNF4A CDK6 PBRM1 IFNLR1 TENM1 FRK CTBP1 ADGRB1
0.00181939	28	1017	Negative regulation of developmental process	TNFRSF21 PPARG TBX5 CDK6 GATA3 ADAMTS7 ADAMTS12 ADGRB1 HDAC4 BRINP1 DPYSL3 CITED1 KLK8 CDK5RAP2 APP TSC1 INPP5D PTK2 INSIG1 ZNF536 TRAF3IP1 CRMP1 EPN2 FOXA2 WWC2 LDLRAD4 FGF13 PRKN
0.00182076	15	358	Cell-substrate adhesion	COL26A1 CDK6 APOA1 TSC1 BVES SORBS3 PREX1 BCAS3 DISC1 SKAP1 PTK2 GPM6B ITGA11 CDH13 ADAMTS12
0.00182076	84	4820	Regulation of response to stimulus	MAP2K3 RRAGB NLRC4 NEURL1 MST1R OTUD4 TSC1 CSNK1G1 PRKN PEAR1 NTRK1 DENND1B AXIN1 APP PTPRC CDK6 CRTAM IL18R1 APOA1 ACVR2A FOXA2 CDH13 SKAP1 RPTOR SUSD4 ITPR1 ADAMTS12 WWC2 STXBP4 LDLRAD4 RUVBL1 IFNLR1 INSIG1 NEO1 HDAC4 LMCD1 MLH1 NOX4 RAPGEF1 GATA3 DNMBP MAPK10 SORBS3 PREX1 KLK8 FGF13 UNC13A PPARG TNFRSF21 GNA12 ADCY8 DISC1 ATP7A PRKCB INPP5D PTK2 NR1D2 SIGIRR ADAMTSL2 ZNF536 TRAF3IP1 ITSN1 LAT …
0.0019242	46	2138	Regulation of multicellular organismal development	APP BRINP1 GATA3 ZFHX3 TNFRSF21 NTRK1 TBX5 CDK6 APOA1 ACVR2A UNC13A PPARG ADAMTS7 ADAMTS12 ADGRB1 KIF13B HDAC4 MLH1 PTPRC HNF4A RAPGEF1 NEURL1 DPYSL3 PREX1 CITED1 KLK8 CDK5RAP2 DISC1 TSC1 PRKCB INPP5D PTK2 NR1D2 PRKN RXRA ZNF536 TRAF3IP1 ITSN1 CYFIP1 CRMP1 GPM6B EPN2 FOXA2 LDLRAD4 FGF13 RNF207
0.0019242	4	15	C-terminal protein amino acid modification	ATG12 ATG16L1 AGTPBP1 AGBL1
0.00193609	51	2474	Nervous system development	APP SUDS3 TENM1 GPM6B BRINP1 EFNB1 NEURL1 KLK8 ZFHX3 TNFRSF21 NTRK1 CYFIP1 UNC13A KIF13B NEO1 CRMP1 SLC7A5 RAPGEF1 GATA3 DPYSL3 MTR APOA1 PREX1 CITED1 FGF13 PPARG AGTPBP1 CDK5RAP2 DPYSL4 RDH13 DISC1 NFASC TSHR DRGX TSC1 DPCD PTK2 ARNT2 ADGRB1 PRKN INSC ZNF536 TRAF3IP1 ITSN1 FOXA2 CDK6 MDGA2 ATP7A RANBP9 HDAC4 PPP2R5D
0.00279638	22	723	Response to growth factor	ACVR2A NTRK1 RAPGEF1 CITED1 DSTYK ADAMTS7 ZFHX3 GAREM1 ADAMTS12 PTK2 NEO1 NOX4 GATA3 APP ATP7A PRKCB LDLRAD4 ADAMTSL2 CYFIP1 MAP2K3 EPN2 SKAP1
0.00288627	27	1002	Regulation of cellular component biogenesis	APP APOA1 SORBS3 SKAP1 TSC1 LDLRAD4 PRKN HDAC4 NOX4 NEURL1 DPYSL3 PREX1 CDK5RAP2 BCAS3 ATP7A PTK2 ADGRB1 NTRK1 CYFIP1 GPM6B RNF4 RAPGEF1 TRAPPC12 INSIG1 DYNC1H1 TRAF3IP1 TENM1
0.00306485	21	682	Regulation of plasma membrane bounded cell projection organization	NTRK1 UNC13A KIF13B HDAC4 RAPGEF1 GATA3 NEURL1 DPYSL3 PREX1 KLK8 BCAS3 DISC1 ATP7A TSC1 PTK2 PRKN ITSN1 CYFIP1 CRMP1 TENM1 FGF13
0.00306485	11	216	Regulation of cell-substrate adhesion	COL26A1 CDK6 APOA1 TSC1 PREX1 BCAS3 DISC1 SKAP1 PTK2 GPM6B CDH13
0.00306485	24	844	Regulation of neurogenesis	BRINP1 ZFHX3 NTRK1 UNC13A KIF13B RAPGEF1 GATA3 NEURL1 DPYSL3 PREX1 KLK8 PPARG CDK5RAP2 APP TNFRSF21 DISC1 TSC1 PTK2 PRKN ZNF536 ITSN1 CYFIP1 CRMP1 FGF13
0.00306485	26	953	Regulation of nervous system development	APP BRINP1 ZFHX3 TNFRSF21 NTRK1 UNC13A KIF13B RAPGEF1 GATA3 NEURL1 DPYSL3 PREX1 KLK8 PPARG CDK5RAP2 DISC1 TSC1 PTK2 ADGRB1 PRKN ZNF536 TRAF3IP1 ITSN1 CYFIP1 CRMP1 FGF13
0.00331403	42	1945	Positive regulation of signaling	MAP2K3 RRAGB MST1R CSNK1G1 NTRK1 APOA1 ACVR2A CDH13 RPTOR RUVBL1 PRKN NEO1 LMCD1 PTPRC NOX4 RAPGEF1 NEURL1 MAPK10 BVES IL18R1 SORBS3 UNC13A SKAP1 ADCY8 DISC1 PRKCB ITSN1 LAT CYFIP1 APP CLEC16A EPN2 GATA3 DSTYK GAREM1 MCU PTK2 TENM1 AXIN1 RNF207 PPP1R13B CITED1
0.00337706	65	3547	Response to organic substance	BRINP1 RRAGB MAPK10 ACVR2A PPARG RPTOR OTUD4 TSHR TSC1 NR1D2 IFNLR1 NTRK1 RAPGEF1 IL18R1 APOA1 CITED1 DSTYK ADAMTS7 ZFHX3 CDH13 GAREM1 TNFRSF21 ADAMTS12 STXBP4 PTK2 PRKN NDUFA13 INSIG1 NEO1 HDAC4 PTPRC NOX4 HNF4A GATA3 NEURL1 P2RX1 LOXL1 PEMT APP ADCY8 MST1R ATP7A PRKCB LDLRAD4 ARNT2 SIGIRR RXRA IL17REL ADAMTSL2 CYFIP1 CTSB MAP2K3 EPN2 SKAP1 NPLOC4 DPYSL3 FOXA2 RNF4 ACADVL KLHL20 AXIN1 PTPN5 ATP6…
0.00337706	21	691	Regulation of cell projection organization	NTRK1 UNC13A KIF13B HDAC4 RAPGEF1 GATA3 NEURL1 DPYSL3 PREX1 KLK8 BCAS3 DISC1 ATP7A TSC1 PTK2 PRKN ITSN1 CYFIP1 CRMP1 TENM1 FGF13
0.00337706	26	971	Regulation of cell development	BRINP1 ZFHX3 NTRK1 APOA1 UNC13A KIF13B HDAC4 RAPGEF1 GATA3 NEURL1 DPYSL3 PREX1 KLK8 PPARG CDK5RAP2 APP TNFRSF21 DISC1 TSC1 PTK2 PRKN ZNF536 ITSN1 CYFIP1 CRMP1 FGF13
0.00337706	65	3536	Cellular response to chemical stimulus	ACAA1 BRINP1 RRAGB MAPK10 ACVR2A PPARG RPTOR OTUD4 TSHR TSC1 NR1D2 PRKN IFNLR1 NTRK1 RAPGEF1 IL18R1 APOA1 CITED1 DSTYK ADAMTS7 BCAS3 GAREM1 TNFRSF21 ADAMTS12 STXBP4 PTK2 NDUFA13 INSIG1 NEO1 HDAC4 PTPRC NOX4 HNF4A GATA3 NEURL1 MTR PREX1 APP ITGA9 ADCY8 MST1R ATP7A PRKCB LDLRAD4 SIGIRR RXRA IL17REL TXNRD3 ADAMTSL2 CYFIP1 CTSB SERPINB9 MAP2K3 EPN2 SKAP1 DPYSL3 FOXA2 LYST RNF4 ACADVL AXIN1 PTPN5 ATP6…
0.00337706	21	694	Cellular response to growth factor stimulus	ACVR2A NTRK1 RAPGEF1 CITED1 DSTYK ADAMTS7 GAREM1 ADAMTS12 PTK2 NEO1 NOX4 GATA3 APP ATP7A PRKCB LDLRAD4 ADAMTSL2 CYFIP1 MAP2K3 EPN2 SKAP1
0.00348624	64	3482	Positive regulation of cellular metabolic process	MAP2K3 RNF4 KAT6A NLRC4 APOA1 PPARG ZFHX3 RPTOR NR1D2 PRKN NTRK1 LAT NDUFA13 THRAP3 HDAC4 TBX5 HNF4A AXIN1 GATA3 FAM20A FOXA2 CITED1 MORC2 CDK5RAP2 SKAP1 BCAS3 APP MST1R OTUD4 ARNT2 ETV4 RXRA INSIG1 CLEC16A MLH1 PTPRC ATG16L1 NOX4 RAPGEF1 NEURL1 P2RX1 MAPK10 BVES PPP2R5D SORBS3 FGF13 PEMT DISC1 TSC1 PRKCB PTK2 RUVBL1 BRF1 ITSN1 ACVR2A DSTYK CDH13 GAREM1 CTBP1 ADGRB1 TENM1 ADCY8 SUPT3H ACACA
0.00365712	21	701	Cell part morphogenesis	EFNB1 KLK8 CYFIP1 UNC13A KIF13B NEO1 CRMP1 GATA3 APP DPYSL4 DISC1 NFASC DRGX PTK2 PRKN NTRK1 MYH14 FGF13 ATP7A RANBP9 ADGRB1
0.00406574	8	120	Positive regulation of cell-substrate adhesion	COL26A1 CDK6 APOA1 TSC1 PREX1 DISC1 SKAP1 CDH13
0.00406574	31	1286	Negative regulation of multicellular organismal process	TNFRSF21 TBX5 CDK6 GATA3 APOA1 PPARG ADAMTS7 ADAMTS12 ADGRB1 HDAC4 BRINP1 PTPRC DPYSL3 IL18R1 CITED1 KLK8 CDK5RAP2 APP TSC1 INPP5D PTK2 SIGIRR ZNF536 TRAF3IP1 CRMP1 EPN2 FOXA2 WWC2 LDLRAD4 NPLOC4 FGF13
0.00406574	56	2938	Cellular response to organic substance	BRINP1 RRAGB MAPK10 ACVR2A PPARG RPTOR OTUD4 TSHR TSC1 NR1D2 IFNLR1 NTRK1 RAPGEF1 IL18R1 APOA1 CITED1 DSTYK ADAMTS7 GAREM1 TNFRSF21 ADAMTS12 STXBP4 PTK2 PRKN NDUFA13 INSIG1 NEO1 HDAC4 PTPRC NOX4 HNF4A GATA3 NEURL1 APP ADCY8 MST1R ATP7A PRKCB LDLRAD4 SIGIRR RXRA IL17REL ADAMTSL2 CYFIP1 CTSB MAP2K3 EPN2 SKAP1 DPYSL3 FOXA2 RNF4 ACADVL AXIN1 PTPN5 ATP6V0D2 INPP5D
0.00432526	12	275	Neuron projection guidance	EFNB1 CYFIP1 NEO1 CRMP1 GATA3 APP DPYSL4 NFASC DRGX NTRK1 RANBP9 PTK2
0.00432526	64	3529	Regulation of signal transduction	MAP2K3 RRAGB NEURL1 MST1R OTUD4 TSC1 CSNK1G1 PEAR1 NTRK1 AXIN1 APP APOA1 ACVR2A CDH13 RPTOR ITPR1 ADAMTS12 WWC2 LDLRAD4 RUVBL1 PRKN INSIG1 NEO1 LMCD1 PTPRC NOX4 RAPGEF1 GATA3 DNMBP MAPK10 IL18R1 SORBS3 PREX1 FGF13 UNC13A SKAP1 GNA12 DISC1 PRKCB INPP5D PTK2 SIGIRR ADAMTSL2 ZNF536 TRAF3IP1 ITSN1 LAT CYFIP1 RANBP9 CLEC16A EPN2 CGNL1 PPARG DSTYK GAREM1 NPLOC4 NDUFA13 TENM1 MDFI MYO9A KAT6A PPP1R13B C…
0.00432526	41	1937	Positive regulation of cell communication	MAP2K3 RRAGB MST1R CSNK1G1 NTRK1 APOA1 ACVR2A CDH13 RPTOR RUVBL1 PRKN NEO1 LMCD1 PTPRC NOX4 RAPGEF1 NEURL1 MAPK10 IL18R1 SORBS3 UNC13A SKAP1 ADCY8 DISC1 PRKCB ITSN1 LAT CYFIP1 APP CLEC16A EPN2 GATA3 DSTYK GAREM1 MCU PTK2 TENM1 AXIN1 RNF207 PPP1R13B CITED1
0.00432526	17	506	Regulation of neuron projection development	NTRK1 UNC13A KIF13B RAPGEF1 GATA3 NEURL1 DPYSL3 PREX1 KLK8 DISC1 TSC1 PTK2 PRKN ITSN1 CYFIP1 CRMP1 FGF13
0.00432526	8	122	Regulation of cell-matrix adhesion	CDK6 TSC1 BCAS3 DISC1 SKAP1 PTK2 GPM6B CDH13
0.00432526	22	774	Negative regulation of cell differentiation	PPARG CDK6 ADAMTS7 ADAMTS12 HDAC4 BRINP1 DPYSL3 CITED1 KLK8 CDK5RAP2 APP TSC1 INPP5D PTK2 INSIG1 ZNF536 CRMP1 GATA3 FOXA2 LDLRAD4 FGF13 TBX5
0.00432526	20	666	Neuron projection morphogenesis	EFNB1 KLK8 CYFIP1 UNC13A KIF13B NEO1 CRMP1 GATA3 APP DPYSL4 DISC1 NFASC DRGX PTK2 PRKN NTRK1 FGF13 ATP7A RANBP9 ADGRB1
0.00472979	53	2763	Regulation of developmental process	APP BRINP1 GATA3 ZFHX3 TNFRSF21 NTRK1 PPARG TBX5 CDK6 APOA1 ACVR2A UNC13A ADAMTS7 ADAMTS12 ADGRB1 KIF13B HDAC4 MLH1 PTPRC HNF4A MYH14 RAPGEF1 NEURL1 BVES DPYSL3 PREX1 CITED1 KLK8 CDK5RAP2 GNA12 DISC1 TSHR TSC1 PRKCB INPP5D PTK2 NR1D2 PRKN RXRA INSIG1 ZNF536 TRAF3IP1 ITSN1 CYFIP1 CRMP1 GPM6B EPN2 DNMBP FOXA2 WWC2 LDLRAD4 FGF13 RNF207
0.00485069	50	2561	Response to external stimulus	RRAGB EFNB1 NLRC4 BCAS3 RPTOR CYFIP1 APOA1 FOXA2 CDH13 SUSD4 ADAMTS12 MST1R SERPINB9 IFNLR1 NEO1 HDAC4 CRMP1 MLH1 PTPRC ATG16L1 GATA3 P2RX1 FAM20A PREX1 CITED1 LOXL1 KLK8 PPARG PEMT APP ITGA9 DPYSL4 NFASC DRGX TSC1 NR1D2 NAALADL2 DEFB123 ADGRB1 PRKN NTRK1 TRAF3IP1 CDK6 CLEC16A NPLOC4 LYST RANBP9 ATP7A PTK2 SIGIRR
0.00485069	31	1312	Peptidyl-amino acid modification	KAT6A FRK LOXL1 PLOD2 STK32C PRKCB CSNK1G1 PTK2 RUVBL1 HDAC4 PTPRC APOA1 SUPT3H NTRK1 MAP2K3 NOX4 GATA3 NEURL1 PPP2R5D KDM4B DSTYK AGTPBP1 APP MST1R RPTOR CTBP1 TENM1 ATP7A AGBL1 AXIN1 NUP188
0.00508308	20	680	Plasma membrane bounded cell projection morphogenesis	EFNB1 KLK8 CYFIP1 UNC13A KIF13B NEO1 CRMP1 GATA3 APP DPYSL4 DISC1 NFASC DRGX PTK2 PRKN NTRK1 FGF13 ATP7A RANBP9 ADGRB1
0.00508308	38	1762	Positive regulation of signal transduction	MAP2K3 RRAGB MST1R CSNK1G1 NTRK1 APOA1 ACVR2A CDH13 RPTOR RUVBL1 PRKN NEO1 LMCD1 PTPRC NOX4 RAPGEF1 NEURL1 MAPK10 IL18R1 SORBS3 UNC13A SKAP1 DISC1 PRKCB ITSN1 LAT CYFIP1 APP CLEC16A EPN2 GATA3 DSTYK GAREM1 PTK2 TENM1 AXIN1 PPP1R13B CITED1
0.00508308	47	2364	Establishment of localization in cell	CLEC16A GPM6B SEC31B KLHL20 TNPO1 NUP188 LMAN2L UNC13A ITPR1 SYN2 DHRS7C DYNC1H1 TRAF3IP1 DENND1B EIPR1 CITED1 STXBP4 NDUFA13 INSIG1 MLH1 PTPRC P2RX1 MAPK10 BVES CDK5RAP2 BCAS3 APP ADCY8 PRKCB PTK2 PRKN ITSN1 LAT CYFIP1 LYST TSC1 TRAPPC12 NPLOC4 TENM1 FOXA2 SIL1 HERC2 ACAA1 KIFAP3 PPP1R13B KIF13B ACACA
0.00519683	20	682	Cell projection morphogenesis	EFNB1 KLK8 CYFIP1 UNC13A KIF13B NEO1 CRMP1 GATA3 APP DPYSL4 DISC1 NFASC DRGX PTK2 PRKN NTRK1 FGF13 ATP7A RANBP9 ADGRB1
0.00539654	2	2	Positive regulation of retrograde transport, endosome to Golgi	EIPR1 PRKN
0.00542485	51	2653	Regulation of cellular component organization	APP RPTOR PRKN NTRK1 PTPRC APOA1 SORBS3 UNC13A MORC2 CDK5RAP2 SKAP1 TSC1 LDLRAD4 NDUFA13 KIF13B CLEC16A HDAC4 NOX4 MYH14 RAPGEF1 GATA3 NEURL1 BVES DPYSL3 PREX1 KDM4B KLK8 PPARG BCAS3 GNA12 DISC1 ATP7A PTK2 ADGRB1 TRAF3IP1 ITSN1 CYFIP1 CRMP1 GPM6B RNF4 HNF4A DNMBP CDH13 CTBP1 TRAPPC12 INSIG1 MYO18A DYNC1H1 TENM1 FGF13 PPP1R13B
0.00621322	61	3382	Regulation of multicellular organismal process	APP BRINP1 GATA3 ZFHX3 TNFRSF21 KCNE5 NTRK1 PTPRC TBX5 CDK6 CRTAM IL18R1 APOA1 ACVR2A FOXA2 UNC13A PPARG ADAMTS7 ADAMTS12 ADGRB1 KIF13B MAP2K3 HDAC4 LMCD1 MLH1 HNF4A RAPGEF1 NEURL1 P2RX1 BVES DPYSL3 PREX1 CITED1 KLK8 PEMT CDK5RAP2 BCAS3 DISC1 TSHR TSC1 PRKCB INPP5D PTK2 NR1D2 SIGIRR PRKN RXRA DYNC1H1 ZNF536 TRAF3IP1 ITSN1 CYFIP1 CRMP1 GPM6B EPN2 WWC2 RNF207 LDLRAD4 NPLOC4 FGF13 ITPR1
0.00642314	31	1344	Positive regulation of cellular component organization	NTRK1 APOA1 SORBS3 UNC13A MORC2 SKAP1 TSC1 PRKN CLEC16A HDAC4 PTPRC NOX4 RAPGEF1 GATA3 NEURL1 DPYSL3 PREX1 PPARG BCAS3 DISC1 ATP7A ADGRB1 ITSN1 CYFIP1 CDK5RAP2 APP CTBP1 MYO18A DYNC1H1 TENM1 PPP1R13B
0.00675299	34		Cell adhesion	TENM1 CDH13 TNFRSF21 COL26A1 PTK2 FOXA2 CDK6 BVES APOA1 SKAP1 TSC1 CD99 NEO1 KIFAP3 PTPRC EFNB1 RAPGEF1 GATA3 SORBS3 PREX1 TRIM29 ITGA11 BCAS3 APP ITGA9 HMCN2 DISC1 COL6A3 NFASC PEAR1 GPM6B ADAMTS12 ZFHX3 ADGRB1
0.00675299	36	1670	Cell motility	TBX5 GATA3 PPARG CDH13 PTK2 ADGRB1 HDAC4 NOX4 EFNB1 CACNA1I NEURL1 BVES DPYSL3 APOA1 PREX1 BCAS3 ITGA9 GNA12 DISC1 ATP7A DRGX DPCD CATSPER4 MAP2K3 PTPRC ITGA11 SKAP1 APP ADAMTS12 LDLRAD4 MYO18A CDK6 FGF13 LYST SLC7A5 INPP5D
0.00675299	36	1670	Localization of cell	TBX5 GATA3 PPARG CDH13 PTK2 ADGRB1 HDAC4 NOX4 EFNB1 CACNA1I NEURL1 BVES DPYSL3 APOA1 PREX1 BCAS3 ITGA9 GNA12 DISC1 ATP7A DRGX DPCD CATSPER4 MAP2K3 PTPRC ITGA11 SKAP1 APP ADAMTS12 LDLRAD4 MYO18A CDK6 FGF13 LYST SLC7A5 INPP5D
0.00681854	7	103	Synaptic transmission, glutamatergic	UNC13A GRIK3 GRID1 P2RX1 DISC1 PRKN NTRK1
0.00691663	50	2621	Positive regulation of response to stimulus	MAP2K3 RRAGB NLRC4 MST1R OTUD4 CSNK1G1 NTRK1 DENND1B PTPRC CRTAM IL18R1 APOA1 ACVR2A CDH13 SKAP1 RPTOR SUSD4 RUVBL1 PRKN NEO1 LMCD1 MLH1 NOX4 RAPGEF1 GATA3 NEURL1 MAPK10 SORBS3 UNC13A TNFRSF21 ADCY8 DISC1 ATP7A PRKCB ITSN1 LAT CYFIP1 APP CLEC16A EPN2 DSTYK GAREM1 PTK2 NPLOC4 TENM1 AXIN1 PPP1R13B CITED1 CTSB INPP5D
0.00701835	34	1548	Biological adhesion	TENM1 CDH13 TNFRSF21 COL26A1 PTK2 FOXA2 CDK6 BVES APOA1 SKAP1 TSC1 CD99 NEO1 KIFAP3 PTPRC EFNB1 RAPGEF1 GATA3 SORBS3 PREX1 TRIM29 ITGA11 BCAS3 APP ITGA9 HMCN2 DISC1 COL6A3 NFASC PEAR1 GPM6B ADAMTS12 ZFHX3 ADGRB1
0.00735359	7	105	Positive regulation of plasma membrane bounded cell projection assembly	HDAC4 NEURL1 DPYSL3 BCAS3 ATP7A CYFIP1 TENM1
0.00765392	18	604	Positive regulation of kinase activity	MAP2K3 RPTOR LAT AXIN1 MST1R PTPRC NOX4 NEURL1 FAM20A MAPK10 FGF13 ITSN1 DSTYK PTK2 TENM1 ADCY8 RAPGEF1 NTRK1
0.00765392	40	1954	Regulation of cell differentiation	BRINP1 GATA3 ZFHX3 NTRK1 PPARG TBX5 CDK6 APOA1 ACVR2A UNC13A ADAMTS7 ADAMTS12 KIF13B HDAC4 PTPRC RAPGEF1 NEURL1 DPYSL3 PREX1 CITED1 KLK8 CDK5RAP2 APP TNFRSF21 DISC1 TSC1 INPP5D PTK2 NR1D2 ADGRB1 PRKN INSIG1 ZNF536 ITSN1 CYFIP1 CRMP1 FOXA2 LDLRAD4 FGF13 PRKCB
0.00765392	73	4319	Regulation of biological quality	APP GPM6B ACAA1 CACNA1I BVES APOA1 UNC13A PPARG RPTOR SLC12A9 ATP6V0D2 ITPR1 MCU SYN2 SLC9C2 ATP7A KCNE5 PNPLA1 DHRS7C TXNRD3 HNF4A ACVR2A FOXA2 GRIK3 TSC1 STXBP4 PRKN INSIG1 INSC NEO1 ACADVL PTPRC NOX4 MYH14 GATA3 NEURL1 P2RX1 MAPK10 SLC16A10 IL18R1 PREX1 KLK8 PEMT AGTPBP1 GNA12 ADCY8 RDH13 DISC1 TSHR PRKCB INPP5D PTK2 NR1D2 ADGRB1 GRID1 PEAR1 DPYD DYNC1H1 NTRK1 ITSN1 LAT CYFIP1 THRAP3 CDK6 DNMB…
0.00774708	59	3287	Cell surface receptor signaling pathway	EFNB1 NEURL1 FRK ACVR2A MST1R OTUD4 TSC1 CSNK1G1 PTK2 IFNLR1 PEAR1 NTRK1 DENND1B AXIN1 APP PTPRC RAPGEF1 IL18R1 APOA1 CITED1 GAREM1 ADAMTS12 GRIK3 LDLRAD4 RUVBL1 PRKN LAT NEO1 HNF4A CDK6 GATA3 P2RX1 UNC13A ITGA11 ITGA9 TNFRSF21 DISC1 STXBP4 PRKCB ADGRB1 GRID1 SIGIRR NDUFA13 IL17REL ADAMTSL2 GRK5 TRAF3IP1 CYFIP1 EPN2 PPARG DSTYK CDH13 SKAP1 TSHR MDFI MAPK10 ATP6V0D2 INPP5D ITSN1
0.00774708	52	2785	Anatomical structure morphogenesis	MYOM2 EFNB1 MYOM1 FAM20A FOXA2 KLK8 CDH13 COL6A3 PTK2 CYFIP1 APOA1 UNC13A PPARG ADAMTS12 ADGRB1 KIF13B TRAF3IP1 NEO1 CRMP1 NOX4 TBX5 HNF4A MYH14 GATA3 BVES MDFI ACVR2A PREX1 CITED1 AGTPBP1 BCAS3 APP GNA12 DPYSL4 RDH13 DISC1 NFASC TSHR DRGX TSC1 PRKCB PRKN RXRA INSIG1 NTRK1 MYO9A EPN2 DNMBP FGF13 RNF207 ATP7A RANBP9
0.00816248	14	404	Muscle organ development	MYOM2 MYOM1 BVES TBX5 HDAC4 NEURL1 UNC45A ZFHX3 NR1D2 ADGRB1 RXRA MYH14 ITGA11 COL6A3
0.00819594	6	77	Response to estrogen	CITED1 BCAS3 APOA1 PPARG GATA3 SERPINB9
0.00827232	26	1072	Enzyme linked receptor protein signaling pathway	EFNB1 FRK ACVR2A MST1R TSC1 PTK2 NTRK1 CITED1 GAREM1 ADAMTS12 LDLRAD4 NEO1 HNF4A RAPGEF1 GATA3 NEURL1 APP STXBP4 PRKCB ADAMTSL2 CYFIP1 EPN2 DSTYK CDH13 ATP6V0D2 ITSN1
0.00827232	39	1901	Positive regulation of molecular function	MAP2K3 NLRC4 RPTOR LAT NDUFA13 AXIN1 RAPGEF1 IL18R1 APOA1 MAU2 PPARG BCAS3 MST1R ATP7A TSC1 PRKN NTRK1 MYO9A PTPRC NOX4 GATA3 NEURL1 P2RX1 FAM20A MAPK10 PREX1 FGF13 APP ADCY8 AGAP1 PRKCB ADAP2 ITSN1 DENND1B RNF207 HDAC4 DSTYK PTK2 TENM1
0.00834423	56	3087	Cellular localization	CLEC16A GPM6B SEC31B KLHL20 TNPO1 NUP188 LMAN2L UNC13A ITPR1 SYN2 DHRS7C DYNC1H1 TRAF3IP1 DENND1B PRKN EIPR1 CITED1 MAU2 STXBP4 NDUFA13 INSIG1 MLH1 PTPRC ATG16L1 P2RX1 MAPK10 BVES CDK5RAP2 TRIM29 SKAP1 BCAS3 APP ADCY8 DISC1 NFASC PRKCB PTK2 ITSN1 LAT CYFIP1 RRAGB CDH13 LYST TSC1 TRAPPC12 NPLOC4 TENM1 FOXA2 FGF13 SIL1 HERC2 ACAA1 KIFAP3 PPP1R13B KIF13B ACACA
0.00836113	31	1386	Cytoskeleton organization	MYOM2 MYOM1 DEUP1 DYNC1H1 MYH14 APOA1 SORBS3 CDK5RAP2 TSC1 PRKN CRMP1 MLH1 NOX4 NEURL1 DPYSL3 PREX1 BCAS3 ABLIM2 PTK2 TRAF3IP1 GPM6B RNF4 CGNL1 SKAP1 DISC1 MYO18A CYFIP1 TENM1 FGF13 RANBP9 KLHL20
0.00836113	37	1774	Cell-cell signaling	UNC13A SYN2 GRIK3 MST1R HTR1E CSNK1G1 GRID1 AXIN1 APP TBX5 STXBP4 RUVBL1 PRKN HNF4A RAPGEF1 GATA3 NEURL1 P2RX1 ADCY8 DISC1 PRKCB ADGRB1 NTRK1 GRK5 ITSN1 CYFIP1 MCU KCNE5 MDFI FOXA2 RNF207 EFNB1 GPR50 CITED1 FGF13 ITPR1 TSHR
0.00836113	59	3309	Cellular component assembly	APP MYOM2 SEC31B ATG16L1 NLRC4 MYOM1 EIF4H ATG2A APOA1 UNC13A ERAL1 CDH13 ATG12 NDUFAF6 ABLIM2 DEUP1 RUVBL1 BRF1 CYFIP1 AXIN1 SORBS3 SKAP1 MCU TSC1 LDLRAD4 TRAPPC12 PRKN RXRA HDAC4 MLH1 KAT6A NOX4 NEURL1 P2RX1 DPYSL3 PREX1 CDK5RAP2 BCAS3 DISC1 NFASC ATP7A PTK2 ADGRB1 DYNC1H1 NTRK1 TRAF3IP1 GPM6B RNF4 MYO9A RAPGEF1 NDUFA13 INSIG1 TENM1 FGF13 ADCY8 ACACA RANBP9 KIFAP3 TNPO1
0.00847652	12	314	Negative regulation of nervous system development	TNFRSF21 BRINP1 DPYSL3 KLK8 CDK5RAP2 APP TSC1 PTK2 ZNF536 TRAF3IP1 CRMP1 FGF13
0.00870883	20	730	Transmembrane receptor protein tyrosine kinase signaling pathway	EFNB1 FRK MST1R TSC1 PTK2 NTRK1 GAREM1 ADAMTS12 RAPGEF1 GATA3 NEURL1 APP STXBP4 PRKCB CYFIP1 EPN2 DSTYK CDH13 ATP6V0D2 ITSN1
0.00870883	3	12	Norepinephrine metabolic process	GATA3 PRKN ATP7A
0.0090119	5	52	Positive regulation of cell-matrix adhesion	CDK6 TSC1 DISC1 SKAP1 CDH13
0.00952574	11	274	Axon guidance	EFNB1 CYFIP1 NEO1 CRMP1 GATA3 APP NFASC DRGX NTRK1 RANBP9 PTK2
0.0101216	4	30	Positive regulation of filopodium assembly	NEURL1 DPYSL3 BCAS3 TENM1
0.0102127	11	277	Regulation of cellular response to growth factor stimulus	ADAMTS12 NEO1 GATA3 ACVR2A PRKCB LDLRAD4 ADAMTSL2 CYFIP1 EPN2 DSTYK CITED1
0.0103995	2	3	Regulation of kinetochore assembly	RNF4 TRAPPC12
0.0103995	6	83	Adult locomotory behavior	AGTPBP1 APP TSHR TSC1 PRKN FOXA2
0.0103995	61	3498	Positive regulation of macromolecule metabolic process	MAP2K3 RNF4 KAT6A NLRC4 PPARG ZFHX3 RPTOR NR1D2 PRKN NTRK1 LAT AXIN1 NDUFA13 THRAP3 HDAC4 TBX5 HNF4A GATA3 FAM20A FOXA2 CITED1 MORC2 CDK5RAP2 SKAP1 BCAS3 APP MST1R OTUD4 ARNT2 ETV4 RXRA INSIG1 MLH1 PTPRC NOX4 CDK6 RAPGEF1 NEURL1 P2RX1 MAPK10 BVES PPP2R5D SORBS3 FGF13 PEMT DISC1 PRKCB PTK2 RUVBL1 BRF1 MYOM1 ACVR2A DSTYK CDH13 GAREM1 RNF207 CTBP1 SERPINB9 TENM1 ADCY8 SUPT3H
0.0104927	15	474	Axonogenesis	EFNB1 CYFIP1 KIF13B NEO1 CRMP1 GATA3 APP DISC1 NFASC DRGX PTK2 NTRK1 FGF13 RANBP9 ADGRB1
0.0116501	7	119	Cardiac muscle cell differentiation	MYOM2 MYOM1 NOX4 TBX5 BVES TSC1 RXRA
0.0117155	10	239	Cell-matrix adhesion	CDK6 TSC1 BCAS3 DISC1 SKAP1 PTK2 GPM6B ITGA11 CDH13 ADAMTS12
0.0119188	36	1756	Regulation of cell proliferation	TNFRSF21 PTK2 TBX5 GATA3 NEURL1 PPARG CDH13 GAREM1 APP NTRK1 HDAC4 KIFAP3 PTPRC NOX4 EFNB1 CDK6 RAPGEF1 PEMT RPTOR DISC1 ATP7A TSC1 INPP5D ARNT2 HNF4A PBRM1 STXBP4 GRK5 IFNLR1 TENM1 FRK CITED1 CTBP1 MST1R TSHR ADGRB1
0.0124864	7	121	TOR signaling	RRAGB RPTOR TSC1 GATA3 GNA12 DISC1 CLEC16A
0.0133712	31	1440	Negative regulation of cell communication	NEURL1 OTUD4 TSC1 PEAR1 AXIN1 APOA1 ITPR1 ADAMTS12 WWC2 LDLRAD4 PRKN INSIG1 PTPRC RAPGEF1 GATA3 ADCY8 INPP5D SIGIRR ADAMTSL2 ZNF536 TRAF3IP1 RANBP9 EPN2 CGNL1 PPARG NPLOC4 NDUFA13 MDFI GRIK3 PRKCB CITED1
0.0137257	31	1444	Negative regulation of signaling	NEURL1 OTUD4 TSC1 PEAR1 AXIN1 APOA1 ITPR1 ADAMTS12 WWC2 LDLRAD4 PRKN INSIG1 PTPRC RAPGEF1 GATA3 ADCY8 INPP5D SIGIRR ADAMTSL2 ZNF536 TRAF3IP1 RANBP9 EPN2 CGNL1 PPARG NPLOC4 NDUFA13 MDFI GRIK3 PRKCB CITED1
0.0137257	17	597	Cellular response to organonitrogen compound	RRAGB PPARG RPTOR TSC1 RAPGEF1 PTK2 NOX4 NEURL1 APP ADCY8 ATP7A STXBP4 CYFIP1 TSHR PRKCB ATP6V0D2 PRKN
0.0138448	19	712	Supramolecular fiber organization	MYOM2 MYOM1 PLOD2 DYNC1H1 APOA1 SORBS3 TSC1 PRKN NOX4 DPYSL3 PREX1 CGNL1 CDK5RAP2 APP CYFIP1 TENM1 FGF13 ATP7A RANBP9
0.0138448	29	1321	Negative regulation of signal transduction	NEURL1 OTUD4 TSC1 PEAR1 AXIN1 APOA1 ITPR1 ADAMTS12 WWC2 LDLRAD4 PRKN INSIG1 PTPRC RAPGEF1 GATA3 INPP5D SIGIRR ADAMTSL2 ZNF536 TRAF3IP1 RANBP9 EPN2 CGNL1 PPARG NPLOC4 NDUFA13 MDFI PRKCB CITED1
0.0138448	42	2187	Protein transport	SEC31B TNPO1 SCAMP1 NLRC4 NUP188 TNFRSF21 GATA3 CRTAM APOA1 PPARG STXBP4 PRKN NDUFA13 INSIG1 GPM6B KLHL20 ATG16L1 HNF4A AAGAB MAPK10 SIL1 BCAS3 LYST UEVLD ADCY8 AGAP1 ITSN1 DENND1B MYOM1 LMAN2L MCU TSC1 NPLOC4 MYO18A TENM1 FOXA2 HERC2 ACAA1 ATP6V0D2 ITPR1 PRKCB KIF13B
0.0138448	5	59	Negative regulation of cytokine-mediated signaling pathway	OTUD4 APOA1 PTPRC SIGIRR PPARG
0.0138448	55	3113	Intracellular signal transduction	MAP2K3 RRAGB MAPK10 PRKD3 RPTOR GNA12 ADCY8 MST1R TSHR TSC1 STK32C PRKCB ADGRB1 NTRK1 LAT PPP1R13B APOA1 FGF13 CDH13 ITPR1 WWC2 MCU PRKN MYO9A HDAC4 LMCD1 MLH1 PTPRC NOX4 RAPGEF1 GATA3 DNMBP IL18R1 SORBS3 PREX1 UNC13A DISC1 INPP5D PEAR1 ITSN1 APP RANBP9 CLEC16A MYOM1 CGNL1 DSTYK GAREM1 PTK2 NPLOC4 NDUFA13 CYFIP1 TENM1 AXIN1 NKIRAS1 KAT6A
0.0138448	32	1514	Positive regulation of catalytic activity	MAP2K3 NLRC4 RPTOR LAT NDUFA13 AXIN1 RAPGEF1 APOA1 PPARG BCAS3 MST1R ATP7A TSC1 NTRK1 MYO9A PTPRC NOX4 NEURL1 P2RX1 FAM20A MAPK10 PREX1 FGF13 APP AGAP1 ADAP2 ITSN1 DENND1B DSTYK PTK2 TENM1 ADCY8
0.014713	52	2905	Regulation of localization	RUVBL1 GPM6B CACNA1I APOA1 PPARG TNFRSF21 ITPR1 KCNE5 DHRS7C PRKN EIPR1 PTPRC TBX5 GATA3 CRTAM CDH13 STXBP4 PTK2 ADGRB1 INSIG1 HDAC4 NOX4 HNF4A RAPGEF1 P2RX1 BVES DPYSL3 PREX1 UNC13A TRIM29 BCAS3 GNA12 ADCY8 ATP7A PRKCB CATSPER4 ITSN1 CYFIP1 MYOM1 RNF207 MAP2K3 APP MCU LDLRAD4 TRAPPC12 MYO18A DYNC1H1 TENM1 CDK6 FOXA2 FGF13 PPP1R13B
0.0147205	30	1392	Immune effector process	DENND1B CRTAM IL18R1 APOA1 SUSD4 IFNLR1 MLH1 PTPRC RAPGEF1 GATA3 TSC1 INPP5D TRAF3IP1 LAT SERPINB9 APP LYST NPLOC4 MYO18A ATP7A ACAA1 SCAMP1 P2RX1 FRK C1ORF35 NFASC CTSB PTK2 DYNC1H1 CYFIP1
0.0148963	9	207	Locomotory behavior	AGTPBP1 APP ADCY8 TSHR TSC1 PRKN FOXA2 ZFHX3 ATP7A
0.0149663	68	4098	Organelle organization	MYOM2 SEC31B KAT6A ATG16L1 MYOM1 ATG2A SUDS3 LMAN2L KDM4B MAU2 UNC13A ERAL1 ATG12 NDUFAF6 PBRM1 DEUP1 RUVBL1 PRKN DYNC1H1 TRAF3IP1 HDAC4 RCOR1 MYH14 APOA1 SORBS3 MORC2 CDK5RAP2 TSC1 PRKCB NDUFA13 SUPT3H MBTD1 CLEC16A CRMP1 MLH1 NOX4 GATA3 NEURL1 DPYSL3 PREX1 FOXA2 AGTPBP1 BCAS3 LYST TDRD9 DISC1 ABLIM2 PTK2 GPM6B RNF4 CGNL1 SKAP1 CTBP1 TRAPPC12 INSIG1 MYO18A CYFIP1 TENM1 FGF13 ATP7A NPLOC4 RANBP9 …
0.0149663	13	395	Positive regulation of cell projection organization	NTRK1 UNC13A HDAC4 RAPGEF1 NEURL1 DPYSL3 BCAS3 DISC1 ATP7A PRKN ITSN1 CYFIP1 TENM1
0.0152897	53	2988	Protein localization	SEC31B TNPO1 SCAMP1 NLRC4 NUP188 TNFRSF21 PRKN GATA3 CRTAM APOA1 MAU2 PPARG STXBP4 NDUFA13 INSIG1 GPM6B KIFAP3 KLHL20 ATG16L1 HNF4A AAGAB MAPK10 SIL1 TRIM29 SKAP1 BCAS3 LYST UEVLD ADCY8 AGAP1 DISC1 NFASC ITSN1 DENND1B MYOM1 RRAGB LMAN2L MCU TSC1 TRAPPC12 NPLOC4 MYO18A TENM1 FOXA2 FGF13 HERC2 ACAA1 PPP1R13B MDFI ATP6V0D2 ITPR1 PRKCB KIF13B
0.0159381	16	557	Positive regulation of protein kinase activity	MAP2K3 RPTOR LAT AXIN1 MST1R PTPRC NOX4 NEURL1 FAM20A MAPK10 FGF13 PTK2 TENM1 ADCY8 RAPGEF1 NTRK1
0.0162272	2	4	Regulation of retrograde transport, endosome to Golgi	EIPR1 PRKN
0.0162272	2	4	Extraocular skeletal muscle development	MYOM2 MYOM1
0.0162272	2	4	C-terminal protein deglutamylation	AGTPBP1 AGBL1
0.0162272	5	63	Negative regulation of response to cytokine stimulus	OTUD4 APOA1 PTPRC SIGIRR PPARG
0.0166368	20	789	Microtubule-based process	DNAH9 DEUP1 DYNC1H1 KIF13B TRAF3IP1 CDK5RAP2 CRMP1 KIFAP3 MLH1 NEURL1 BCAS3 APP DPCD PTK2 RNF4 SKAP1 DISC1 FGF13 RANBP9 TNPO1
0.0168246	18	675	Cellular response to nitrogen compound	RRAGB PPARG RPTOR TSC1 RAPGEF1 PTK2 NOX4 NEURL1 MTR APP ADCY8 ATP7A STXBP4 CYFIP1 TSHR PRKCB ATP6V0D2 PRKN
0.0168246	16	563	Regulation of cytoskeleton organization	APOA1 SORBS3 TSC1 PRKN NOX4 PREX1 CDK5RAP2 BCAS3 TRAF3IP1 GPM6B RNF4 DYNC1H1 CYFIP1 TENM1 FGF13 PTK2
0.0173011	42	2228	Peptide transport	SEC31B TNPO1 SCAMP1 NLRC4 NUP188 TNFRSF21 GATA3 CRTAM APOA1 PPARG STXBP4 PRKN NDUFA13 INSIG1 GPM6B KLHL20 ATG16L1 HNF4A AAGAB MAPK10 SIL1 BCAS3 LYST UEVLD ADCY8 AGAP1 ITSN1 DENND1B MYOM1 LMAN2L MCU TSC1 NPLOC4 MYO18A TENM1 FOXA2 HERC2 ACAA1 ATP6V0D2 ITPR1 PRKCB KIF13B
0.0178133	41	2165	Cell proliferation	TNFRSF21 PTK2 TBX5 GATA3 NEURL1 PPARG CDH13 GAREM1 APP NTRK1 HDAC4 KIFAP3 PTPRC NOX4 EFNB1 CDK6 RAPGEF1 APOA1 ACVR2A KLK8 PEMT RPTOR DISC1 ATP7A TSC1 INPP5D ARNT2 RXRA HNF4A PBRM1 STXBP4 GRK5 FGF13 IFNLR1 TENM1 FRK CITED1 CTBP1 MST1R TSHR ADGRB1
0.0178133	7	134	Establishment of cell polarity	GATA3 CDK5RAP2 BCAS3 MYO9A MYO18A FGF13 PTK2
0.0178133	5	65	Lamellipodium assembly	ABLIM2 CYFIP1 CDH13 HDAC4 ATP7A
0.0178133	22	916	Regulation of kinase activity	MAP2K3 RPTOR LAT PTPRC AXIN1 MST1R PRKN NOX4 NEURL1 FAM20A MAPK10 FGF13 APP TSC1 ITSN1 DSTYK PTK2 TENM1 FOXA2 ADCY8 RAPGEF1 NTRK1
0.0179892	43	2308	Establishment of protein localization	SEC31B TNPO1 SCAMP1 NLRC4 NUP188 TNFRSF21 GATA3 CRTAM APOA1 PPARG STXBP4 PRKN NDUFA13 INSIG1 GPM6B KLHL20 ATG16L1 HNF4A AAGAB MAPK10 SIL1 BCAS3 LYST UEVLD ADCY8 AGAP1 ITSN1 DENND1B MYOM1 LMAN2L MCU TSC1 NPLOC4 MYO18A TENM1 FOXA2 HERC2 ACAA1 PPP1R13B ATP6V0D2 ITPR1 PRKCB KIF13B
0.0179892	18	682	Positive regulation of transferase activity	MAP2K3 RPTOR LAT AXIN1 MST1R PTPRC NOX4 NEURL1 FAM20A MAPK10 FGF13 ITSN1 DSTYK PTK2 TENM1 ADCY8 RAPGEF1 NTRK1
0.019202	14	465	Positive regulation of cell adhesion	COL26A1 FOXA2 CDK6 APOA1 SKAP1 TSC1 KIFAP3 PTPRC EFNB1 GATA3 PREX1 DISC1 CDH13 ZFHX3
0.0211552	31	1506	Cell migration	TBX5 GATA3 PPARG CDH13 PTK2 ADGRB1 HDAC4 NOX4 EFNB1 BVES DPYSL3 APOA1 PREX1 BCAS3 ITGA9 GNA12 DISC1 ATP7A DRGX MAP2K3 PTPRC ITGA11 SKAP1 APP ADAMTS12 LDLRAD4 MYO18A FGF13 LYST SLC7A5 INPP5D
0.0221704	38	1988	Proteolysis	KLHL20 NLRC4 USP42 LRRC29 FBXL16 HERC2 OTUD4 CTSB SERPINB9 NPLOC4 PRKN NDUFA13 PPARG SUSD4 ADAMTS12 SUPT3H CLEC16A P2RX1 KLK8 AGTPBP1 ADAMTS7 ADAMTS17 APP GNA12 DISC1 COL6A3 PTK2 TRAPPC12 TMPRSS9 ZNRF1 ADAMTSL2 AGBL1 RNF4 AXIN1 GATA3 SUDS3 WDR20 RUVBL1
0.0221704	19	756	Cell morphogenesis involved in differentiation	EFNB1 COL6A3 CYFIP1 APOA1 KIF13B NEO1 CRMP1 GATA3 BVES PREX1 APP DISC1 NFASC DRGX PTK2 NTRK1 FGF13 RANBP9 ADGRB1
0.0221704	42	2265	Amide transport	SEC31B TNPO1 SCAMP1 NLRC4 NUP188 TNFRSF21 GATA3 CRTAM APOA1 PPARG STXBP4 PRKN NDUFA13 INSIG1 GPM6B KLHL20 ATG16L1 HNF4A AAGAB MAPK10 SIL1 BCAS3 LYST UEVLD ADCY8 AGAP1 ITSN1 DENND1B MYOM1 LMAN2L MCU TSC1 NPLOC4 MYO18A TENM1 FOXA2 HERC2 ACAA1 ATP6V0D2 ITPR1 PRKCB KIF13B
0.0221704	9	225	Negative regulation of neuron differentiation	DPYSL3 KLK8 CDK5RAP2 APP TSC1 PTK2 ZNF536 CRMP1 FGF13
0.0222747	25	1125	Regulation of anatomical structure morphogenesis	APOA1 UNC13A PPARG ADAMTS12 ADGRB1 KIF13B TBX5 HNF4A MYH14 GATA3 BVES PREX1 CITED1 GNA12 DISC1 PRKCB PTK2 PRKN RXRA CYFIP1 EPN2 DNMBP FOXA2 FGF13 RNF207
0.0226075	2	5	Regulation of centromere complex assembly	RNF4 TRAPPC12
0.0226075	2	5	Negative regulation of hexokinase activity	PRKN FOXA2
0.0226075	2	5	Negative regulation of glucokinase activity	PRKN FOXA2
0.0226075	33	1653	Regulation of phosphorylation	MAP2K3 PPP2R5D RPTOR PRKN NTRK1 LAT PTPRC AXIN1 FAM20A APP MST1R HDAC4 NOX4 RAPGEF1 NEURL1 MAPK10 APOA1 SORBS3 FGF13 TSC1 ITSN1 PTK2 RANBP9 ACVR2A DSTYK GAREM1 LDLRAD4 TRAF3IP1 TENM1 FOXA2 ADCY8 ATP7A NUP188
0.0226075	16	586	Positive regulation of cellular component biogenesis	APOA1 SORBS3 SKAP1 TSC1 HDAC4 NOX4 NEURL1 DPYSL3 BCAS3 ATP7A ADGRB1 NTRK1 CYFIP1 CDK5RAP2 DYNC1H1 TENM1
0.0233465	34	1725	Response to oxygen-containing compound	BRINP1 RRAGB PPARG RPTOR TSC1 RAPGEF1 STXBP4 PTK2 NDUFA13 INSIG1 NOX4 HNF4A GATA3 NEURL1 P2RX1 MAPK10 MTR CITED1 LOXL1 PEMT APP ADCY8 ATP7A PRKCB ARNT2 NTRK1 CYFIP1 TSHR RXRA FOXA2 ATP6V0D2 SIGIRR PRKN CATSPER4
0.0233465	25	1133	Positive regulation of intracellular signal transduction	MAP2K3 RRAGB MST1R NTRK1 APOA1 CDH13 RPTOR PRKN LMCD1 PTPRC NOX4 RAPGEF1 MAPK10 IL18R1 SORBS3 PRKCB ITSN1 APP CLEC16A GATA3 DSTYK GAREM1 PTK2 TENM1 AXIN1
0.024999	52	3011	Organic substance transport	GPM6B SEC31B TNPO1 SCAMP1 NLRC4 NUP188 SLC25A14 APOA1 TNFRSF21 PPARG GATA3 CRTAM STXBP4 PRKN NDUFA13 INSIG1 KLHL20 ATG16L1 HNF4A SLC7A5 AAGAB P2RX1 MAPK10 SLC16A10 SIL1 SLC26A10 BCAS3 LYST UEVLD SLC5A10 ADCY8 AGAP1 TSC1 PRKCB MFSD4A ITSN1 DENND1B MYOM1 LMAN2L MCU NPLOC4 MYO18A TENM1 FOXA2 SLC22A18 HERC2 ACAA1 ATP6V0D2 ITPR1 RXRA KIF13B ACACA
0.0274621	23	1021	Regulation of transferase activity	MAP2K3 RPTOR LAT PTPRC AXIN1 MST1R PRKN NOX4 NEURL1 FAM20A MAPK10 FGF13 PPARG APP TSC1 ITSN1 DSTYK PTK2 TENM1 FOXA2 ADCY8 RAPGEF1 NTRK1
0.0283621	38	2027	Regulation of intracellular signal transduction	MAP2K3 RRAGB MST1R TSC1 NTRK1 APOA1 CDH13 RPTOR ITPR1 WWC2 PRKN LMCD1 PTPRC NOX4 RAPGEF1 DNMBP MAPK10 IL18R1 SORBS3 PREX1 GNA12 PRKCB ITSN1 APP RANBP9 CLEC16A GATA3 CGNL1 DSTYK GAREM1 PTK2 NPLOC4 NDUFA13 TENM1 AXIN1 MYO9A KAT6A PPP1R13B
0.0283621	3	21	Response to manganese ion	APP ATP7A PRKN
0.0283621	4	45	Regulation of peptidyl-threonine phosphorylation	PPP2R5D RPTOR APP AXIN1
0.0283621	19	779	Actin filament-based process	MYOM2 MYOM1 KCNE5 MYH14 APOA1 SORBS3 TSC1 PRKN NOX4 DPYSL3 PREX1 BCAS3 ABLIM2 GPM6B CGNL1 RNF207 MYO18A CYFIP1 TENM1
0.0283621	59	3556	Cellular component biogenesis	APP MYOM2 SEC31B ATG16L1 NLRC4 MYOM1 EIF4H ATG2A APOA1 UNC13A ERAL1 CDH13 ATG12 NDUFAF6 ABLIM2 DEUP1 RUVBL1 BRF1 CYFIP1 AXIN1 SORBS3 SKAP1 MCU TSC1 LDLRAD4 TRAPPC12 PRKN RXRA HDAC4 MLH1 KAT6A NOX4 NEURL1 P2RX1 DPYSL3 PREX1 CDK5RAP2 BCAS3 DISC1 NFASC ATP7A PTK2 ADGRB1 DYNC1H1 NTRK1 TRAF3IP1 GPM6B RNF4 MYO9A RAPGEF1 NDUFA13 INSIG1 TENM1 FGF13 ADCY8 ACACA RANBP9 KIFAP3 TNPO1
0.0283621	5	75	Response to axon injury	DPYSL3 MTR APOA1 KLK8 NTRK1
0.0283621	4	45	Regulation of filopodium assembly	NEURL1 DPYSL3 BCAS3 TENM1
0.0283741	7	150	Cardiocyte differentiation	MYOM2 MYOM1 TBX5 NOX4 BVES TSC1 RXRA
0.0292157	9	239	Regulation of synapse organization	APP NEURL1 KLK8 DISC1 PTK2 ADGRB1 NTRK1 ITSN1 CYFIP1
0.0300111	2	6	Regulation of modification of postsynaptic actin cytoskeleton	ITSN1 CYFIP1
0.0300111	2	6	Positive regulation of Fc-gamma receptor signaling pathway involved in phagocytosis	PTPRC RAPGEF1
0.0300111	2	6	Protein side chain deglutamylation	AGTPBP1 AGBL1
0.0300111	44	2465	Protein-containing complex subunit organization	MYOM2 SEC31B NLRC4 MYOM1 EIF4H APOA1 UNC13A ERAL1 PLOD2 NDUFAF6 PBRM1 RUVBL1 BRF1 AXIN1 SKAP1 MCU LDLRAD4 TRAPPC12 RXRA CLEC16A KAT6A P2RX1 DPYSL3 PREX1 TSC1 PTK2 DYNC1H1 RNF4 CDK5RAP2 PRKN NDUFA13 INSIG1 TRAF3IP1 CYFIP1 TENM1 FGF13 ADCY8 ATP7A ACACA RANBP9 ATG16L1 KIFAP3 MRPL19 MRPS6
0.0303004	3	22	Aspartate family amino acid biosynthetic process	PLOD2 ADI1 MTR
0.0303004	3	22	CD4-positive, alpha-beta T cell cytokine production	DENND1B IL18R1 GATA3
0.0303047	56	3351	Positive regulation of nitrogen compound metabolic process	MAP2K3 RNF4 KAT6A NLRC4 PPARG ZFHX3 RPTOR NR1D2 PRKN NTRK1 LAT AXIN1 NDUFA13 THRAP3 HDAC4 TBX5 HNF4A GATA3 FAM20A FOXA2 CITED1 MORC2 CDK5RAP2 SKAP1 BCAS3 APP MST1R OTUD4 ARNT2 ETV4 RXRA INSIG1 MLH1 PTPRC NOX4 RAPGEF1 NEURL1 P2RX1 MAPK10 PPP2R5D SORBS3 FGF13 PEMT DISC1 PRKCB PTK2 RUVBL1 BRF1 ACVR2A DSTYK CDH13 GAREM1 CTBP1 TENM1 ADCY8 SUPT3H
0.0307329	56	3354	Macromolecule localization	RUVBL1 SEC31B TNPO1 SCAMP1 NLRC4 NUP188 APOA1 PPARG TNFRSF21 PRKN GATA3 CRTAM MAU2 STXBP4 NDUFA13 INSIG1 GPM6B KIFAP3 KLHL20 ATG16L1 HNF4A AAGAB MAPK10 SIL1 TRIM29 SKAP1 BCAS3 LYST UEVLD ADCY8 AGAP1 DISC1 NFASC ITSN1 DENND1B MYOM1 RRAGB LMAN2L MCU TSC1 TRAPPC12 NPLOC4 MYO18A TENM1 FOXA2 FGF13 HERC2 ACAA1 PPP1R13B MDFI ATP6V0D2 ITPR1 PRKCB RXRA KIF13B ACACA
0.0308684	6	114	Regulation of circadian rhythm	NR1D2 HNF4A THRAP3 MAPK10 PPARG ZFHX3
0.0315377	8	198	Actomyosin structure organization	MYOM2 MYOM1 MYH14 APOA1 SORBS3 TSC1 NOX4 MYO18A
0.03275	10	294	Negative regulation of neurogenesis	BRINP1 DPYSL3 KLK8 CDK5RAP2 APP TSC1 PTK2 ZNF536 CRMP1 FGF13
0.0330023	4	48	Mating	HDAC4 P2RX1 ACVR2A APP
0.033096	3	23	Regulation of transcription by RNA polymerase III	BRF1 RPTOR TENM1
0.0334524	17	680	Chemotaxis	EFNB1 CYFIP1 APOA1 CDH13 NEO1 CRMP1 GATA3 PREX1 APP ITGA9 DPYSL4 NFASC DRGX NTRK1 LYST RANBP9 PTK2
0.033606	37	1991	Regulation of transport	GPM6B CACNA1I APOA1 TNFRSF21 KCNE5 DHRS7C PPARG EIPR1 PTPRC GATA3 CRTAM STXBP4 PRKN INSIG1 HNF4A RAPGEF1 P2RX1 BVES UNC13A BCAS3 ADCY8 ATP7A PRKCB CATSPER4 ITSN1 CYFIP1 MYOM1 RNF207 CDH13 MCU MYO18A DYNC1H1 TENM1 FOXA2 PPP1R13B APP ITPR1
0.0339212	12	400	Regulation of actin filament-based process	APOA1 SORBS3 TSC1 PRKN NOX4 PREX1 BCAS3 GPM6B RNF207 CYFIP1 TENM1 FGF13
0.0339212	9	248	Regulation of synapse structure or activity	APP NEURL1 KLK8 DISC1 PTK2 ADGRB1 NTRK1 ITSN1 CYFIP1
0.0339885	17	683	Taxis	EFNB1 CYFIP1 APOA1 CDH13 NEO1 CRMP1 GATA3 PREX1 APP ITGA9 DPYSL4 NFASC DRGX NTRK1 LYST RANBP9 PTK2
0.0339885	51	3006	Regulation of protein metabolic process	MAP2K3 NLRC4 PPP2R5D RPTOR OTUD4 SERPINB9 PRKN NTRK1 LAT CYFIP1 AXIN1 NDUFA13 HDAC4 PTPRC FAM20A PPARG APP SUSD4 MST1R TSC1 CLEC16A NOX4 RAPGEF1 GATA3 NEURL1 P2RX1 MAPK10 APOA1 SORBS3 KDM4B FGF13 UNC13A PEMT GNA12 DISC1 COL6A3 INPP5D PTK2 ADGRB1 SIGIRR RXRA RANBP9 ACVR2A DSTYK GAREM1 CTBP1 LDLRAD4 TRAF3IP1 TENM1 ADCY8 EIF4H
0.0345193	73	4687	Regulation of biosynthetic process	RNF4 KAT6A NLRC4 SUDS3 APOA1 FOXA2 CITED1 PPARG ZFHX3 ZNF646 NR1D2 RUVBL1 ETV4 SUPT3H ZNF536 CYFIP1 MAP2K3 THRAP3 HDAC4 TBX5 RCOR1 HNF4A GATA3 FRK IL18R1 ACVR2A MORC2 CDK5RAP2 SKAP1 BCAS3 WWC2 TSC1 ARNT2 PRKN NDUFA13 RXRA INSIG1 NTRK1 MBTD1 NEO1 LMCD1 ACADVL PTPRC NOX4 CDK6 NEURL1 MAPK10 ZNF684 SORBS3 PHF20L1 PEMT TRIM29 APP ADCY8 CTBP1 DRGX PRKCB INPP5D PRDM10 BRF1 SIGIRR SND1 ZNF407 AXIN1 CDH13…
0.0348186	9	250	Positive regulation of cytoskeleton organization	APOA1 SORBS3 NOX4 BCAS3 TSC1 CDK5RAP2 DYNC1H1 CYFIP1 TENM1
0.0348737	16	627	Behavior	KLK8 HDAC4 BRINP1 AGTPBP1 APP ADCY8 TSHR TSC1 GRID1 PRKN NTRK1 MYH14 FOXA2 FGF13 ZFHX3 ATP7A
0.0348948	6	119	Peptidyl-threonine phosphorylation	CSNK1G1 PRKCB PPP2R5D RPTOR APP AXIN1
0.0348948	17	687	Actin cytoskeleton organization	MYOM2 MYOM1 MYH14 APOA1 SORBS3 TSC1 PRKN NOX4 DPYSL3 PREX1 BCAS3 ABLIM2 GPM6B CGNL1 MYO18A CYFIP1 TENM1
0.0348948	58	3539	Immune system process	MLH1 NLRC4 GATA3 TNFRSF21 OTUD4 DENND1B LAT PTPRC KAT6A CDK6 CRTAM IL18R1 APOA1 ACVR2A PPARG SKAP1 SUSD4 SERPINB9 IFNLR1 EFNB1 RAPGEF1 BVES PREX1 CITED1 TRIM29 ITGA9 MST1R TSHR TSC1 STXBP4 PRKCB INPP5D DEFB123 ADGRB1 NTRK1 TRAF3IP1 APP LYST NPLOC4 MYO18A ATP7A KIF13B CD99 TENM1 ACAA1 HDAC4 KIFAP3 SCAMP1 SLC7A5 P2RX1 MAPK10 FRK C1ORF35 NFASC CTSB PTK2 DYNC1H1 CYFIP1
0.0353543	5	83	Lamellipodium organization	ABLIM2 CYFIP1 CDH13 HDAC4 ATP7A
0.0353543	2	7	Regulation of DNA demethylation	OTUD4 GATA3
0.0353543	2	7	C-terminal protein lipidation	ATG12 ATG16L1
0.0353543	31	1591	Cell activation	TNFRSF21 LAT MLH1 PTPRC EFNB1 CDK6 GATA3 P2RX1 IL18R1 PREX1 TSHR TSC1 PRKCB INPP5D PEAR1 NTRK1 APP MYO18A ATP7A KIF13B ACAA1 HDAC4 SCAMP1 FRK C1ORF35 GNA12 ITPR1 NFASC CTSB DYNC1H1 CYFIP1
0.0353543	40	2220	Vesicle-mediated transport	CLEC16A SEC31B KLHL20 CACNA1I LMAN2L UNC13A CSNK1G1 ADGRB1 DENND1B EIPR1 PTPRC APOA1 PRKN EPN2 SCAMP1 RAPGEF1 P2RX1 MAPK10 BVES PPARG APP SYN2 PRKCB TRAPPC12 PEAR1 ITSN1 LAT CDH13 LYST INSIG1 MYO18A ACAA1 KIFAP3 FRK C1ORF35 NFASC CTSB PTK2 DYNC1H1 CYFIP1
0.0353543	2	7	Negative regulation of myelination	TNFRSF21 KLK8
0.0353543	8	206	Endothelial cell migration	PPARG CDH13 ADGRB1 APOA1 BCAS3 PTK2 MAP2K3 GATA3
0.0353543	2	7	Negative regulation of monocyte differentiation	CDK6 INPP5D
0.0370483	5	84	Positive regulation of phagocytosis	APOA1 PTPRC RAPGEF1 PPARG MYO18A
0.0373182	3	25	Ionotropic glutamate receptor signaling pathway	APP GRIK3 GRID1
0.0374676	45	2592	Nitrogen compound transport	GPM6B SEC31B TNPO1 SCAMP1 NLRC4 NUP188 TNFRSF21 GATA3 CRTAM APOA1 PPARG STXBP4 PRKN NDUFA13 INSIG1 KLHL20 ATG16L1 HNF4A SLC7A5 AAGAB P2RX1 MAPK10 SLC16A10 SIL1 BCAS3 LYST UEVLD ADCY8 AGAP1 ITSN1 DENND1B MYOM1 LMAN2L MCU TSC1 NPLOC4 MYO18A TENM1 FOXA2 HERC2 ACAA1 ATP6V0D2 ITPR1 PRKCB KIF13B
0.0387042	13	467	Modulation of chemical synaptic transmission	GRIK3 GRID1 NEURL1 P2RX1 UNC13A ADCY8 DISC1 PRKCB ADGRB1 PRKN NTRK1 CYFIP1 APP
0.0392077	13	468	Regulation of trans-synaptic signaling	GRIK3 GRID1 NEURL1 P2RX1 UNC13A ADCY8 DISC1 PRKCB ADGRB1 PRKN NTRK1 CYFIP1 APP
0.0392825	11	360	Response to acid chemical	BRINP1 RRAGB PPARG RPTOR NDUFA13 NEURL1 MAPK10 PEMT ATP7A NTRK1 RXRA
0.0394829	6	124	Regulation of cytokine biosynthetic process	MAP2K3 PTPRC GATA3 INPP5D SIGIRR APP
0.0399541	15	584	Plasma membrane bounded cell projection assembly	ABLIM2 CYFIP1 CDH13 HDAC4 NEURL1 DPYSL3 BCAS3 DISC1 ATP7A TRAF3IP1 TENM1 KIFAP3 TNPO1 CDK5RAP2 DYNC1H1
0.0399541	32	1680	Positive regulation of cellular protein metabolic process	MAP2K3 NLRC4 RPTOR PRKN NTRK1 LAT NDUFA13 HDAC4 AXIN1 FAM20A PPARG APP MST1R PTPRC NOX4 RAPGEF1 GATA3 NEURL1 P2RX1 MAPK10 PPP2R5D SORBS3 FGF13 DISC1 PTK2 RXRA ACVR2A DSTYK GAREM1 CTBP1 TENM1 ADCY8
0.0401888	48	2827	Multi-organism process	ATG16L1 NLRC4 MST1R SERPINB9 PRKN IFNLR1 RXRA HDAC4 MLH1 BRINP1 PTPRC TNPO1 RCOR1 USP42 EIF4H NEURL1 P2RX1 FAM20A ACVR2A CITED1 HERC2 LOXL1 RPTOR APP TDRD9 CTBP1 CTSB DPCD TOPAZ1 NAALADL2 DEFB123 ADGRB1 GRID1 CATSPER4 SND1 TXNRD3 TRAF3IP1 ITSN1 CDK6 GATA3 MORC2 NPLOC4 LYST NUP188 HTATSF1 ATP7A RUVBL1 SIGIRR
0.0405973	18	765	Regulation of cell adhesion	TNFRSF21 COL26A1 PTK2 FOXA2 CDK6 APOA1 CDH13 SKAP1 TSC1 KIFAP3 PTPRC EFNB1 GATA3 PREX1 BCAS3 DISC1 GPM6B ZFHX3
0.0406511	16	645	Muscle structure development	MYOM2 MYOM1 BVES TBX5 HDAC4 NOX4 NEURL1 UNC45A ZFHX3 TSC1 NR1D2 ADGRB1 RXRA MYH14 ITGA11 COL6A3
0.0408816	25	1212	Chemical homeostasis	APOA1 SLC12A9 ATP6V0D2 ITPR1 MCU SLC9C2 ATP7A PNPLA1 DHRS7C STXBP4 INSIG1 NEO1 PTPRC NOX4 HNF4A P2RX1 APP ADCY8 DISC1 PRKCB NR1D2 FAM20A PPARG FOXA2 PRKN
0.0410496	26	1279	Positive regulation of protein modification process	MAP2K3 RPTOR NTRK1 LAT HDAC4 AXIN1 FAM20A APP MST1R PTPRC NOX4 RAPGEF1 GATA3 NEURL1 MAPK10 PPP2R5D SORBS3 FGF13 PRKN ACVR2A DSTYK GAREM1 CTBP1 PTK2 TENM1 ADCY8
0.0410579	2	8	Protein K6-linked ubiquitination	PRKN RNF4
0.0410579	2	8	Regulation of Fc-gamma receptor signaling pathway involved in phagocytosis	PTPRC RAPGEF1
0.0410579	2	8	Regulation of interleukin-5 secretion	TNFRSF21 GATA3
0.0410579	69	4434	Cellular protein modification process	EIPR1 MAP2K3 KLHL20 KAT6A CDK6 USP42 MAPK10 SUDS3 FRK PPP2R5D LOXL1 RPTOR ATG12 PLOD2 OTUD4 STK32C PRKCB CSNK1G1 PTK2 RUVBL1 ALG12 PRKN NTRK1 LAT HDAC4 PTPRC RCOR1 AXIN1 FAM20A APOA1 KDM4B HERC2 FGF13 APP MST1R SUPT3H GRK5 RNF4 ATG16L1 NOX4 RAPGEF1 GATA3 NEURL1 PTPN5 PRKD3 SORBS3 RNF170 ACVR2A LRRC29 UBAC1 DSTYK AGTPBP1 UEVLD TSC1 ADGRB1 ZNRF1 FUT4 RANBP9 GAREM1 CTBP1 LDLRAD4 TRAF3IP1 TENM1 ADCY8…
0.0410579	22	1019	Response to organonitrogen compound	RRAGB PPARG RPTOR TSC1 RAPGEF1 CDH13 PTK2 NOX4 NEURL1 P2RX1 CITED1 PEMT APP ADCY8 ATP7A STXBP4 CYFIP1 TSHR NPLOC4 PRKCB PRKN ATP6V0D2
0.0410579	6	127	Peptidyl-threonine modification	CSNK1G1 PRKCB PPP2R5D RPTOR APP AXIN1
0.0410579	2	8	Protein deglutamylation	AGTPBP1 AGBL1
0.0410579	69	4434	Protein modification process	EIPR1 MAP2K3 KLHL20 KAT6A CDK6 USP42 MAPK10 SUDS3 FRK PPP2R5D LOXL1 RPTOR ATG12 PLOD2 OTUD4 STK32C PRKCB CSNK1G1 PTK2 RUVBL1 ALG12 PRKN NTRK1 LAT HDAC4 PTPRC RCOR1 AXIN1 FAM20A APOA1 KDM4B HERC2 FGF13 APP MST1R SUPT3H GRK5 RNF4 ATG16L1 NOX4 RAPGEF1 GATA3 NEURL1 PTPN5 PRKD3 SORBS3 RNF170 ACVR2A LRRC29 UBAC1 DSTYK AGTPBP1 UEVLD TSC1 ADGRB1 ZNRF1 FUT4 RANBP9 GAREM1 CTBP1 LDLRAD4 TRAF3IP1 TENM1 ADCY8…
0.0410579	28	1416	Leukocyte activation	TNFRSF21 LAT MLH1 PTPRC EFNB1 CDK6 GATA3 IL18R1 PREX1 TSHR TSC1 PRKCB INPP5D NTRK1 APP MYO18A ATP7A KIF13B ACAA1 HDAC4 SCAMP1 P2RX1 FRK C1ORF35 NFASC CTSB DYNC1H1 CYFIP1
0.0410579	2	8	Positive regulation of Fc receptor mediated stimulatory signaling pathway	PTPRC RAPGEF1
0.0410579	2	8	Interleukin-5 secretion	TNFRSF21 GATA3
0.0418005	11	368	Lymphocyte differentiation	PTPRC CDK6 GATA3 IL18R1 PREX1 TSHR TSC1 INPP5D NTRK1 ATP7A HDAC4
0.0418005	33	1764	Negative regulation of response to stimulus	NEURL1 OTUD4 TSC1 PEAR1 AXIN1 CDK6 APOA1 ITPR1 ADAMTS12 WWC2 LDLRAD4 PRKN INSIG1 PTPRC RAPGEF1 GATA3 KLK8 PPARG INPP5D SIGIRR ADAMTSL2 ZNF536 TRAF3IP1 RANBP9 EPN2 CGNL1 SERPINB9 NPLOC4 NDUFA13 MDFI FOXA2 PRKCB CITED1
0.0419792	7	171	Skeletal muscle tissue development	BVES MYOM2 HDAC4 MYOM1 NEURL1 NR1D2 MYH14
0.0429549	75	4923	Regulation of gene expression	RNF4 KAT6A NLRC4 MAPK10 SUDS3 FOXA2 CITED1 PPARG ZFHX3 ZNF646 PRDM10 NR1D2 RUVBL1 ETV4 SUPT3H ZNF536 ZNF407 CYFIP1 MAP2K3 THRAP3 HDAC4 TBX5 RCOR1 HNF4A CDK6 GATA3 FRK IL18R1 ACVR2A NSRP1 MORC2 CDK5RAP2 SKAP1 BCAS3 SUSD4 WWC2 TSC1 ARNT2 PRKN NDUFA13 RXRA INSIG1 NTRK1 MBTD1 NEO1 LMCD1 MLH1 PTPRC NEURL1 ZNF684 SORBS3 PHF20L1 TRIM29 APP ADCY8 TDRD9 CTBP1 ATP7A DRGX PRKCB BRF1 SND1 MYOM1 AXIN1 CDH13 R…
0.0437231	12	426	Actin filament organization	MYOM2 MYOM1 APOA1 SORBS3 TSC1 PRKN NOX4 DPYSL3 PREX1 CGNL1 CYFIP1 TENM1
0.0437231	15	597	Cell projection assembly	ABLIM2 CYFIP1 CDH13 HDAC4 NEURL1 DPYSL3 BCAS3 DISC1 ATP7A TRAF3IP1 TENM1 KIFAP3 TNPO1 CDK5RAP2 DYNC1H1
0.0437231	4	56	Positive regulation of stress fiber assembly	APOA1 SORBS3 NOX4 TSC1
0.0437231	38	2126	Protein-containing complex assembly	MYOM2 SEC31B NLRC4 MYOM1 EIF4H APOA1 UNC13A ERAL1 NDUFAF6 RUVBL1 BRF1 AXIN1 SKAP1 MCU LDLRAD4 TRAPPC12 RXRA KAT6A P2RX1 DPYSL3 PREX1 TSC1 PTK2 DYNC1H1 RNF4 CDK5RAP2 PRKN NDUFA13 INSIG1 TRAF3IP1 CYFIP1 TENM1 FGF13 ADCY8 ACACA RANBP9 ATG16L1 KIFAP3
0.0437457	11	372	Regulation of supramolecular fiber organization	APOA1 SORBS3 TSC1 PRKN NOX4 PREX1 CDK5RAP2 APP CYFIP1 TENM1 FGF13
0.0437457	33	1775	Ion transport	GPM6B CACNA1I SLC25A14 CLCN7 P2RX1 APOA1 SLC12A9 ITPR1 MCU SLC9C2 ATP7A KCNE5 DHRS7C PTPRC SLC7A5 SLC22A18 SLC16A10 SLC26A10 SLC41A2 ATP6V0D2 SLC5A10 GRIK3 TSC1 PRKCB GRID1 PRKN CATSPER4 RNF207 FGF13 PPARG APP RXRA ACACA
0.0437457	3	28	Negative regulation of epithelial to mesenchymal transition	FOXA2 LDLRAD4 TBX5
0.0437457	15	598	Cell morphogenesis involved in neuron differentiation	EFNB1 CYFIP1 KIF13B NEO1 CRMP1 GATA3 APP DISC1 NFASC DRGX PTK2 NTRK1 FGF13 RANBP9 ADGRB1
0.0445776	6	131	Action potential	CACNA1I KCNE5 P2RX1 MYH14 RNF207 FGF13
0.0455131	44	2570	Phosphorylation	MAP2K3 CDK6 MAPK10 FRK PPP2R5D RPTOR STK32C PRKCB CSNK1G1 PTK2 PRKN NTRK1 LAT PTPRC AXIN1 FAM20A FGF13 APP MST1R GRK5 HDAC4 NOX4 RAPGEF1 NEURL1 PRKD3 APOA1 SORBS3 ACVR2A DSTYK NME7 TSC1 TPK1 ITSN1 RANBP9 GAREM1 LDLRAD4 TRAF3IP1 TENM1 FOXA2 ADCY8 ATP7A NUP188 CTBP1 NDUFA13
0.0474914	46	2724	Negative regulation of cellular metabolic process	KAT6A SUDS3 PPARG ZFHX3 SERPINB9 NR1D2 PRKN ZNF536 HDAC4 PTPRC RCOR1 HNF4A FRK CITED1 MORC2 WWC2 NDUFA13 RXRA CLEC16A LMCD1 ACADVL MLH1 CDK6 RAPGEF1 GATA3 MAPK10 PPP2R5D SORBS3 KDM4B TRIM29 RPTOR APP CTBP1 COL6A3 TSC1 INPP5D PTK2 ADGRB1 SIGIRR INSIG1 RANBP9 THRAP3 LDLRAD4 TRAF3IP1 MDFI FOXA2
0.0481763	69	4482	Regulation of nucleobase-containing compound metabolic process	RNF4 KAT6A NLRC4 SUDS3 FOXA2 CITED1 PPARG ZFHX3 ZNF646 NR1D2 RUVBL1 ETV4 SUPT3H ZNF536 MAP2K3 THRAP3 HDAC4 TBX5 RCOR1 HNF4A GATA3 FRK IL18R1 ACVR2A NSRP1 MORC2 CDK5RAP2 SKAP1 BCAS3 WWC2 OTUD4 ARNT2 PRKN NDUFA13 RXRA INSIG1 NTRK1 MBTD1 NEO1 LMCD1 MLH1 PTPRC NOX4 CDK6 MAPK10 ZNF684 SORBS3 PHF20L1 TRIM29 APP ADCY8 CTBP1 DRGX PRKCB PRDM10 BRF1 SND1 ZNF407 AXIN1 CDH13 RPTOR SIGIRR TENM1 MDFI ATP7A TNP…
0.0482063	2	9	Regulation of modification of postsynaptic structure	ITSN1 CYFIP1
0.0482063	2	9	Pyramidal neuron development	DISC1 ATP7A
0.0482063	12	434	Synapse organization	APP UNC13A CYFIP1 NEURL1 KLK8 DISC1 NFASC TSC1 PTK2 ADGRB1 NTRK1 ITSN1
0.0482681	6	134	Cytokine biosynthetic process	MAP2K3 PTPRC GATA3 INPP5D SIGIRR APP
0.0484898	36	2004	Homeostatic process	APOA1 SLC12A9 ATP6V0D2 ITPR1 MCU SLC9C2 ATP7A PNPLA1 DHRS7C TXNRD3 ACVR2A STXBP4 INSIG1 NEO1 ACADVL PTPRC NOX4 HNF4A GATA3 P2RX1 IL18R1 PEMT APP ADCY8 DISC1 TSHR PRKCB INPP5D NR1D2 DYNC1H1 LAT CDK6 FAM20A PPARG PRKN FOXA2
0.0493995	6	135	Cytokine metabolic process	MAP2K3 PTPRC GATA3 INPP5D SIGIRR APP
0.0493995	6	135	Regulation of embryonic development	APOA1 HNF4A GATA3 TRAF3IP1 FOXA2 RNF207
0.0495691	33	1796	Positive regulation of protein metabolic process	MAP2K3 NLRC4 RPTOR PRKN NTRK1 LAT AXIN1 NDUFA13 HDAC4 FAM20A PPARG APP MST1R PTPRC NOX4 RAPGEF1 GATA3 NEURL1 P2RX1 MAPK10 PPP2R5D SORBS3 FGF13 PEMT DISC1 PTK2 RXRA ACVR2A DSTYK GAREM1 CTBP1 TENM1 ADCY8
0.0499129	8	227	Positive regulation of supramolecular fiber organization	APOA1 SORBS3 NOX4 TSC1 CDK5RAP2 APP CYFIP1 TENM1
0.0499129	3	30	Positive regulation of peptidyl-threonine phosphorylation	RPTOR APP AXIN1
0.0499129	7	180	Skeletal muscle organ development	BVES MYOM2 HDAC4 MYOM1 NEURL1 NR1D2 MYH14

## Sheet: TSS_Hyper = low methylation ADL
Enrichment FDR	Genes in list	Total genes	Functional Category	Genes
0.00351355	5	258	Negative regulation of growth	TBX5 NDUFA13 HNF4A WWC2 FGF13

## Sheet: TSS_Hypo = high methylation ADL
Enrichment FDR	Genes in list	Total genes	Functional Category	Genes
0.046437	2	14	Protein oxidation	LOXL1 APOA1

## Sheet: TSS_GB_Hyper = low methylation 
Enrichment FDR	Genes in list	Total genes	Functional Category	Genes
0.0109516	22	1552	Plasma membrane bounded cell projection organization	GPM6B EFNB1 KLK8 TRAF3IP1 UNC13A CDH13 HDAC4 RAPGEF1 GATA3 NEURL1 DPYSL4 NFASC ATP7A TSHR DRGX PTK2 TENM1 FGF13 RANBP9 KIFAP3 CDK5RAP2 DYNC1H1
0.0109516	39	3789	Positive regulation of metabolic process	MAP2K3 RNF4 NLRC4 ZFHX3 LAT NDUFA13 HDAC4 TBX5 HNF4A GATA3 FAM20A MORC2 CDK5RAP2 ATP7A ARNT2 CLEC16A MLH1 PTPRC ATG16L1 CDK6 RAPGEF1 NEURL1 MAPK10 PPP2R5D FGF13 PEMT TSHR PRKCB PTK2 RUVBL1 BRF1 DYNC1H1 DSTYK CDH13 GAREM1 CTBP1 SERPINB9 TENM1 ADCY8
0.0109516	23	1589	Cell projection organization	GPM6B EFNB1 KLK8 TRAF3IP1 UNC13A CDH13 HDAC4 RAPGEF1 GATA3 NEURL1 DPYSL4 NFASC ATP7A DEUP1 TSHR DRGX PTK2 TENM1 FGF13 RANBP9 KIFAP3 CDK5RAP2 DYNC1H1
0.0138401	14	737	Negative regulation of cell proliferation	TBX5 GATA3 NEURL1 CDH13 HDAC4 KIFAP3 RAPGEF1 PEMT HNF4A CDK6 PBRM1 IFNLR1 TENM1 CTBP1
0.0138401	20	1412	Neuron differentiation	TENM1 GPM6B BRINP1 EFNB1 KLK8 ZFHX3 UNC13A RAPGEF1 GATA3 NEURL1 CDK5RAP2 DPYSL4 NFASC TSHR DRGX PTK2 FGF13 MDGA2 ATP7A RANBP9
0.0138401	23	1756	Regulation of cell proliferation	PTK2 TBX5 GATA3 NEURL1 CDH13 GAREM1 HDAC4 KIFAP3 PTPRC EFNB1 CDK6 RAPGEF1 PEMT ATP7A ARNT2 HNF4A PBRM1 STXBP4 GRK5 IFNLR1 TENM1 CTBP1 TSHR
0.0139126	29	2570	Phosphorylation	MAP2K3 CDK6 MAPK10 PPP2R5D STK32C PRKCB CSNK1G1 PTK2 LAT PTPRC FAM20A FGF13 GRK5 HDAC4 RAPGEF1 NEURL1 PRKD3 DSTYK NME7 RANBP9 GAREM1 LDLRAD4 TRAF3IP1 TENM1 ADCY8 ATP7A NUP188 CTBP1 NDUFA13
0.0150201	12	604	Positive regulation of kinase activity	MAP2K3 LAT PTPRC NEURL1 FAM20A MAPK10 FGF13 DSTYK PTK2 TENM1 ADCY8 RAPGEF1
0.0150201	26	2230	Cell development	TENM1 GPM6B BRINP1 EFNB1 KLK8 ZFHX3 COL6A3 CDK6 UNC13A HDAC4 MLH1 HNF4A RAPGEF1 GATA3 NEURL1 CDK5RAP2 DPYSL4 NFASC TSHR DRGX PTK2 TOPAZ1 PTPRC FGF13 ATP7A RANBP9
0.0150201	21	1575	Generation of neurons	TENM1 GPM6B BRINP1 EFNB1 KLK8 ZFHX3 UNC13A RAPGEF1 GATA3 NEURL1 CDK5RAP2 DPYSL4 NFASC TSHR DRGX PTK2 CDK6 FGF13 MDGA2 ATP7A RANBP9
0.0222558	25	2165	Cell proliferation	PTK2 TBX5 GATA3 NEURL1 CDH13 GAREM1 HDAC4 KIFAP3 PTPRC EFNB1 CDK6 RAPGEF1 KLK8 PEMT ATP7A ARNT2 HNF4A PBRM1 STXBP4 GRK5 FGF13 IFNLR1 TENM1 CTBP1 TSHR
0.0226231	24	2093	Protein phosphorylation	MAP2K3 CDK6 MAPK10 PPP2R5D STK32C PRKCB CSNK1G1 PTK2 LAT PTPRC FAM20A FGF13 GRK5 RAPGEF1 NEURL1 PRKD3 DSTYK RANBP9 GAREM1 LDLRAD4 TRAF3IP1 TENM1 ADCY8 CTBP1
0.0226231	34	3498	Positive regulation of macromolecule metabolic process	MAP2K3 RNF4 NLRC4 ZFHX3 LAT NDUFA13 HDAC4 TBX5 HNF4A GATA3 FAM20A MORC2 CDK5RAP2 ARNT2 MLH1 PTPRC CDK6 RAPGEF1 NEURL1 MAPK10 PPP2R5D FGF13 PEMT PRKCB PTK2 RUVBL1 BRF1 DSTYK CDH13 GAREM1 CTBP1 SERPINB9 TENM1 ADCY8
0.0226231	21	1683	Neurogenesis	TENM1 GPM6B BRINP1 EFNB1 KLK8 ZFHX3 UNC13A RAPGEF1 GATA3 NEURL1 CDK5RAP2 DPYSL4 NFASC TSHR DRGX PTK2 CDK6 FGF13 MDGA2 ATP7A RANBP9
0.0226231	34	3482	Positive regulation of cellular metabolic process	MAP2K3 RNF4 NLRC4 ZFHX3 LAT NDUFA13 HDAC4 TBX5 HNF4A GATA3 FAM20A MORC2 CDK5RAP2 ARNT2 CLEC16A MLH1 PTPRC ATG16L1 RAPGEF1 NEURL1 MAPK10 PPP2R5D FGF13 PEMT PRKCB PTK2 RUVBL1 BRF1 DSTYK CDH13 GAREM1 CTBP1 TENM1 ADCY8
0.0226231	11	557	Positive regulation of protein kinase activity	MAP2K3 LAT PTPRC NEURL1 FAM20A MAPK10 FGF13 PTK2 TENM1 ADCY8 RAPGEF1
0.0226231	26	2364	Establishment of localization in cell	CLEC16A GPM6B SEC31B NUP188 LMAN2L UNC13A ITPR1 DHRS7C DYNC1H1 TRAF3IP1 STXBP4 NDUFA13 MLH1 PTPRC MAPK10 CDK5RAP2 ADCY8 PRKCB PTK2 LAT LYST NPLOC4 TENM1 SIL1 HERC2 KIFAP3
0.0231065	15	1008	Neuron projection development	GPM6B EFNB1 KLK8 UNC13A RAPGEF1 GATA3 NEURL1 DPYSL4 NFASC TSHR DRGX PTK2 FGF13 ATP7A RANBP9
0.0231065	12	682	Positive regulation of transferase activity	MAP2K3 LAT PTPRC NEURL1 FAM20A MAPK10 FGF13 DSTYK PTK2 TENM1 ADCY8 RAPGEF1
0.0231065	31	3087	Cellular localization	CLEC16A GPM6B SEC31B NUP188 LMAN2L UNC13A ITPR1 DHRS7C DYNC1H1 TRAF3IP1 STXBP4 NDUFA13 MLH1 PTPRC ATG16L1 MAPK10 CDK5RAP2 ADCY8 NFASC PRKCB PTK2 LAT RRAGB CDH13 LYST NPLOC4 TENM1 FGF13 SIL1 HERC2 KIFAP3
0.0247936	24	2139	Movement of cell or subcellular component	EFNB1 DYNC1H1 TRAF3IP1 TBX5 GATA3 CDH13 PTK2 HDAC4 CACNA1I MYH14 NEURL1 ITGA9 DPYSL4 NFASC ATP7A DRGX MAP2K3 PTPRC LDLRAD4 CDK6 FGF13 LYST RANBP9 KIFAP3
0.025215	2	6	Positive regulation of Fc-gamma receptor signaling pathway involved in phagocytosis	PTPRC RAPGEF1
0.025215	17	1279	Positive regulation of protein modification process	MAP2K3 LAT HDAC4 FAM20A PTPRC RAPGEF1 GATA3 NEURL1 MAPK10 PPP2R5D FGF13 DSTYK GAREM1 CTBP1 PTK2 TENM1 ADCY8
0.025215	12	701	Cell part morphogenesis	EFNB1 KLK8 UNC13A GATA3 DPYSL4 NFASC DRGX PTK2 MYH14 FGF13 ATP7A RANBP9
0.025215	20	1653	Regulation of phosphorylation	MAP2K3 PPP2R5D LAT PTPRC FAM20A HDAC4 RAPGEF1 NEURL1 MAPK10 FGF13 PTK2 RANBP9 DSTYK GAREM1 LDLRAD4 TRAF3IP1 TENM1 ADCY8 ATP7A NUP188
0.025215	42	4820	Regulation of response to stimulus	MAP2K3 RRAGB NLRC4 NEURL1 CSNK1G1 PTPRC CDK6 CDH13 ITPR1 WWC2 STXBP4 LDLRAD4 RUVBL1 IFNLR1 HDAC4 MLH1 RAPGEF1 GATA3 MAPK10 KLK8 FGF13 UNC13A ADCY8 ATP7A PRKCB PTK2 TRAF3IP1 LAT RANBP9 CLEC16A CGNL1 DSTYK GAREM1 SERPINB9 NPLOC4 NDUFA13 TENM1 MDFI MYO9A NUP188 POLH GRK5
0.025215	16	1154	Neuron development	TENM1 GPM6B EFNB1 KLK8 UNC13A RAPGEF1 GATA3 NEURL1 DPYSL4 NFASC TSHR DRGX PTK2 FGF13 ATP7A RANBP9
0.0278391	26	2474	Nervous system development	SUDS3 TENM1 GPM6B BRINP1 EFNB1 NEURL1 KLK8 ZFHX3 UNC13A RAPGEF1 GATA3 FGF13 CDK5RAP2 DPYSL4 NFASC TSHR DRGX PTK2 ARNT2 TRAF3IP1 CDK6 MDGA2 ATP7A RANBP9 HDAC4 PPP2R5D
0.0287831	39	4434	Cellular protein modification process	MAP2K3 CDK6 MAPK10 SUDS3 PPP2R5D ATG12 STK32C PRKCB CSNK1G1 PTK2 RUVBL1 LAT HDAC4 PTPRC FAM20A HERC2 FGF13 GRK5 RNF4 ATG16L1 RAPGEF1 GATA3 NEURL1 PRKD3 LRRC29 DSTYK UEVLD FUT4 RANBP9 GAREM1 CTBP1 LDLRAD4 TRAF3IP1 TENM1 ADCY8 ATP7A NUP188 FBXL16 WDR20
0.0287831	2	7	C-terminal protein lipidation	ATG12 ATG16L1
0.0287831	39	4434	Protein modification process	MAP2K3 CDK6 MAPK10 SUDS3 PPP2R5D ATG12 STK32C PRKCB CSNK1G1 PTK2 RUVBL1 LAT HDAC4 PTPRC FAM20A HERC2 FGF13 GRK5 RNF4 ATG16L1 RAPGEF1 GATA3 NEURL1 PRKD3 LRRC29 DSTYK UEVLD FUT4 RANBP9 GAREM1 CTBP1 LDLRAD4 TRAF3IP1 TENM1 ADCY8 ATP7A NUP188 FBXL16 WDR20
0.0287831	32	3351	Positive regulation of nitrogen compound metabolic process	MAP2K3 RNF4 NLRC4 ZFHX3 LAT NDUFA13 HDAC4 TBX5 HNF4A GATA3 FAM20A MORC2 CDK5RAP2 ARNT2 MLH1 PTPRC RAPGEF1 NEURL1 MAPK10 PPP2R5D FGF13 PEMT PRKCB PTK2 RUVBL1 BRF1 DSTYK CDH13 GAREM1 CTBP1 TENM1 ADCY8
0.0309561	7	275	Neuron projection guidance	EFNB1 GATA3 DPYSL4 NFASC DRGX RANBP9 PTK2
0.0309561	2	8	Regulation of Fc-gamma receptor signaling pathway involved in phagocytosis	PTPRC RAPGEF1
0.0309561	5	134	Establishment of cell polarity	GATA3 CDK5RAP2 MYO9A FGF13 PTK2
0.0309561	30	3113	Intracellular signal transduction	MAP2K3 RRAGB MAPK10 PRKD3 ADCY8 TSHR STK32C PRKCB LAT FGF13 CDH13 ITPR1 WWC2 MCU MYO9A HDAC4 MLH1 PTPRC RAPGEF1 GATA3 UNC13A RANBP9 CLEC16A CGNL1 DSTYK GAREM1 PTK2 NPLOC4 NDUFA13 TENM1
0.0309561	3	33	Negative regulation of organ growth	TBX5 PTK2 WWC2
0.0309561	2	8	Positive regulation of Fc receptor mediated stimulatory signaling pathway	PTPRC RAPGEF1
0.0323773	26	2561	Response to external stimulus	RRAGB EFNB1 NLRC4 CDH13 SERPINB9 IFNLR1 HDAC4 MLH1 PTPRC ATG16L1 GATA3 FAM20A KLK8 PEMT ITGA9 DPYSL4 NFASC DRGX TRAF3IP1 CDK6 CLEC16A NPLOC4 LYST RANBP9 ATP7A PTK2
0.0323773	40	4662	Macromolecule modification	MAP2K3 CDK6 MAPK10 SUDS3 PPP2R5D ATG12 STK32C PRKCB CSNK1G1 PTK2 RUVBL1 LAT HDAC4 PTPRC FAM20A HERC2 FGF13 MORC2 GRK5 RNF4 ATG16L1 RAPGEF1 GATA3 NEURL1 PRKD3 LRRC29 DSTYK UEVLD FUT4 RANBP9 GAREM1 CTBP1 LDLRAD4 TRAF3IP1 TENM1 ADCY8 ATP7A NUP188 FBXL16 WDR20
0.0323773	11	666	Neuron projection morphogenesis	EFNB1 KLK8 UNC13A GATA3 DPYSL4 NFASC DRGX PTK2 FGF13 ATP7A RANBP9
0.0331297	35	3903	Regulation of cell communication	MAP2K3 RRAGB NEURL1 GRIK3 CSNK1G1 CDH13 ITPR1 WWC2 STXBP4 LDLRAD4 RUVBL1 PTPRC HNF4A RAPGEF1 GATA3 MAPK10 FGF13 UNC13A ADCY8 PRKCB PTK2 TRAF3IP1 LAT RANBP9 CLEC16A CGNL1 DSTYK GAREM1 MCU NPLOC4 NDUFA13 TENM1 MDFI MYO9A GRK5
0.0341739	31	3309	Cellular component assembly	SEC31B ATG16L1 NLRC4 EIF4H UNC13A CDH13 ATG12 DEUP1 RUVBL1 BRF1 MCU LDLRAD4 HDAC4 MLH1 NEURL1 CDK5RAP2 NFASC ATP7A PTK2 DYNC1H1 TRAF3IP1 GPM6B RNF4 MYO9A RAPGEF1 NDUFA13 TENM1 FGF13 ADCY8 RANBP9 KIFAP3
0.0356986	11	680	Plasma membrane bounded cell projection morphogenesis	EFNB1 KLK8 UNC13A GATA3 DPYSL4 NFASC DRGX PTK2 FGF13 ATP7A RANBP9
0.0357406	11	682	Cell projection morphogenesis	EFNB1 KLK8 UNC13A GATA3 DPYSL4 NFASC DRGX PTK2 FGF13 ATP7A RANBP9
0.036525	10	581	Microtubule cytoskeleton organization	DEUP1 DYNC1H1 CDK5RAP2 MLH1 NEURL1 PTK2 TRAF3IP1 RNF4 FGF13 RANBP9
0.0371605	35	3952	Regulation of signaling	MAP2K3 RRAGB NEURL1 GRIK3 CSNK1G1 CDH13 ITPR1 WWC2 STXBP4 LDLRAD4 RUVBL1 PTPRC HNF4A RAPGEF1 GATA3 MAPK10 FGF13 UNC13A ADCY8 PRKCB PTK2 TRAF3IP1 LAT RANBP9 CLEC16A CGNL1 DSTYK GAREM1 MCU NPLOC4 NDUFA13 TENM1 MDFI MYO9A GRK5
0.0375159	21	1921	Locomotion	EFNB1 TBX5 GATA3 CDH13 PTK2 HDAC4 CACNA1I NEURL1 ITGA9 DPYSL4 NFASC ATP7A TSHR DRGX MAP2K3 PTPRC LDLRAD4 CDK6 FGF13 LYST RANBP9
0.0382406	2	10	Positive regulation of isotype switching to IgG isotypes	MLH1 PTPRC
0.0382406	20	1796	Positive regulation of protein metabolic process	MAP2K3 NLRC4 LAT NDUFA13 HDAC4 FAM20A PTPRC RAPGEF1 GATA3 NEURL1 MAPK10 PPP2R5D FGF13 PEMT PTK2 DSTYK GAREM1 CTBP1 TENM1 ADCY8
0.0405008	3	41	Keratinocyte proliferation	CDH13 KLK8 STXBP4
0.041169	19	1680	Positive regulation of cellular protein metabolic process	MAP2K3 NLRC4 LAT NDUFA13 HDAC4 FAM20A PTPRC RAPGEF1 GATA3 NEURL1 MAPK10 PPP2R5D FGF13 PTK2 DSTYK GAREM1 CTBP1 TENM1 ADCY8
0.0416645	2	11	Positive regulation of TORC1 signaling	CLEC16A RRAGB
0.0416645	6	231	Calcium-mediated signaling	CDH13 ITPR1 MCU HDAC4 PTPRC LAT
0.0416645	2	11	Positive regulation of synaptic plasticity	UNC13A ADCY8
0.0427465	14	1067	Cell morphogenesis	EFNB1 KLK8 CDH13 COL6A3 UNC13A MYH14 GATA3 DPYSL4 NFASC DRGX PTK2 FGF13 ATP7A RANBP9
0.0427465	32	3570	Phosphate-containing compound metabolic process	MAP2K3 CDIPT CDK6 MAPK10 PPP2R5D PEMT ADCY8 STK32C PRKCB CSNK1G1 PTK2 LAT PTPRC FAM20A FGF13 GRK5 HDAC4 RAPGEF1 NEURL1 PRKD3 DSTYK NME7 RANBP9 GAREM1 LDLRAD4 TRAF3IP1 TENM1 ATP7A NUP188 PLEKHA4 CTBP1 NDUFA13
0.0427465	19	1704	Response to endogenous stimulus	RRAGB TSHR RAPGEF1 DSTYK ZFHX3 CDH13 GAREM1 PTK2 HDAC4 HNF4A GATA3 NEURL1 ADCY8 ATP7A STXBP4 LDLRAD4 ARNT2 PRKCB RNF4
0.0427465	16	1312	Peptidyl-amino acid modification	STK32C PRKCB CSNK1G1 PTK2 RUVBL1 HDAC4 PTPRC MAP2K3 GATA3 NEURL1 PPP2R5D DSTYK CTBP1 TENM1 ATP7A NUP188
0.0448262	2	12	Norepinephrine metabolic process	GATA3 ATP7A
0.0448262	2	12	Regulation of Fc receptor mediated stimulatory signaling pathway	PTPRC RAPGEF1
0.0457884	32	3597	Phosphorus metabolic process	MAP2K3 CDIPT CDK6 MAPK10 PPP2R5D PEMT ADCY8 STK32C PRKCB CSNK1G1 PTK2 LAT PTPRC FAM20A FGF13 GRK5 HDAC4 RAPGEF1 NEURL1 PRKD3 DSTYK NME7 RANBP9 GAREM1 LDLRAD4 TRAF3IP1 TENM1 ATP7A NUP188 PLEKHA4 CTBP1 NDUFA13
0.047742	28	3006	Regulation of protein metabolic process	MAP2K3 NLRC4 PPP2R5D SERPINB9 LAT NDUFA13 HDAC4 PTPRC FAM20A CLEC16A RAPGEF1 GATA3 NEURL1 MAPK10 FGF13 UNC13A PEMT COL6A3 PTK2 RANBP9 DSTYK GAREM1 CTBP1 LDLRAD4 TRAF3IP1 TENM1 ADCY8 EIF4H
0.0482343	20	1870	Regulation of phosphate metabolic process	MAP2K3 PPP2R5D LAT PTPRC FAM20A HDAC4 RAPGEF1 NEURL1 MAPK10 FGF13 PTK2 RANBP9 DSTYK GAREM1 LDLRAD4 TRAF3IP1 TENM1 ADCY8 ATP7A NUP188
0.0482343	20	1872	Regulation of phosphorus metabolic process	MAP2K3 PPP2R5D LAT PTPRC FAM20A HDAC4 RAPGEF1 NEURL1 MAPK10 FGF13 PTK2 RANBP9 DSTYK GAREM1 LDLRAD4 TRAF3IP1 TENM1 ADCY8 ATP7A NUP188

## Sheet: TSS_GB_Hypo = high methylation 
Enrichment FDR	Genes in list	Total genes	Functional Category	Genes
0.0161478	51	4459	Cell differentiation	ITGA11 SND1 MYOM2 MYOM1 FRK BVES FOXA2 CITED1 PPARG COL6A3 NR1D2 ETV4 NTRK1 CYFIP1 KAT6A APOA1 ACVR2A ADAMTS7 ADAMTS12 KIF13B NEO1 HDAC4 CRMP1 NOX4 SLC7A5 USP42 RAPGEF1 DPYSL3 IL18R1 MTR PREX1 AGTPBP1 UNC45A APP TNFRSF21 GNA12 TDRD9 RDH13 DISC1 TSC1 INPP5D ADGRB1 PRKN RXRA INSIG1 INSC CATSPER4 ZNF536 ITSN1 ACADVL CTSB
0.0161478	11	358	Cell-substrate adhesion	COL26A1 APOA1 TSC1 BVES SORBS3 PREX1 BCAS3 DISC1 SKAP1 ITGA11 ADAMTS12
0.0161478	24	1432	Cellular response to endogenous stimulus	ACVR2A PPARG RPTOR TSC1 NR1D2 NTRK1 RAPGEF1 CITED1 ADAMTS7 GAREM1 ADAMTS12 NEO1 HDAC4 NOX4 APP ADCY8 RXRA ADAMTSL2 CYFIP1 CTSB SKAP1 AXIN1 ATP6V0D2 PRKN
0.0163852	2	2	Positive regulation of retrograde transport, endosome to Golgi	EIPR1 PRKN
0.0163852	52	4671	Cellular developmental process	ITGA11 SND1 MYOM2 MYOM1 FRK BVES FOXA2 CITED1 PPARG COL6A3 NR1D2 ETV4 NTRK1 CYFIP1 KAT6A APOA1 ACVR2A ADAMTS7 ADAMTS12 KIF13B NEO1 HDAC4 CRMP1 NOX4 SLC7A5 USP42 RAPGEF1 DPYSL3 IL18R1 MTR PREX1 AGTPBP1 UNC45A APP TNFRSF21 GNA12 TDRD9 RDH13 DISC1 TSC1 INPP5D ADGRB1 PRKN RXRA INSIG1 INSC CATSPER4 ZNF536 ITSN1 ACADVL CTSB DNMBP
0.0182015	30	2139	Movement of cell or subcellular component	DNAH9 KCNE5 KIF13B TRAF3IP1 CYFIP1 PPARG ADGRB1 NEO1 HDAC4 CRMP1 NOX4 BVES DPYSL3 APOA1 PREX1 BCAS3 APP GNA12 DISC1 DPCD CATSPER4 NTRK1 ITGA11 SKAP1 ADAMTS12 RNF207 MYO18A TNPO1 SLC7A5 INPP5D
0.0184312	2	4	Regulation of retrograde transport, endosome to Golgi	EIPR1 PRKN
0.0184312	29	2138	Regulation of multicellular organismal development	APP TNFRSF21 NTRK1 APOA1 ACVR2A PPARG ADAMTS7 ADAMTS12 ADGRB1 KIF13B HDAC4 RAPGEF1 DPYSL3 PREX1 CITED1 DISC1 TSC1 INPP5D NR1D2 PRKN RXRA ZNF536 TRAF3IP1 ITSN1 CYFIP1 CRMP1 EPN2 FOXA2 RNF207
0.0184312	5	83	Adult locomotory behavior	AGTPBP1 APP TSC1 PRKN FOXA2
0.0184312	25	1704	Response to endogenous stimulus	ACVR2A PPARG RPTOR TSC1 NR1D2 NTRK1 RAPGEF1 CITED1 ADAMTS7 GAREM1 ADAMTS12 NEO1 HDAC4 NOX4 APP ADCY8 RXRA ADAMTSL2 CYFIP1 CTSB SKAP1 AXIN1 ATP6V0D2 PRKN CATSPER4
0.0184312	41	3547	Response to organic substance	ACVR2A PPARG RPTOR OTUD4 TSC1 NR1D2 NTRK1 RAPGEF1 IL18R1 APOA1 CITED1 ADAMTS7 GAREM1 TNFRSF21 ADAMTS12 PRKN INSIG1 NEO1 HDAC4 NOX4 P2RX1 LOXL1 APP ADCY8 MST1R SIGIRR RXRA ADAMTSL2 CYFIP1 CTSB EPN2 SKAP1 DPYSL3 FOXA2 ACADVL KLHL20 AXIN1 PTPN5 ATP6V0D2 INPP5D CATSPER4
0.0184312	6	120	Positive regulation of cell-substrate adhesion	COL26A1 APOA1 TSC1 PREX1 DISC1 SKAP1
0.0184312	44	3952	Regulation of signaling	MST1R OTUD4 TSC1 GRID1 PEAR1 NTRK1 AXIN1 APP APOA1 ACVR2A RPTOR ADAMTS12 PRKN INSIG1 NEO1 LMCD1 NOX4 RAPGEF1 DNMBP P2RX1 BVES IL18R1 SORBS3 PREX1 SKAP1 GNA12 ADCY8 DISC1 INPP5D ADGRB1 SIGIRR ADAMTSL2 ZNF536 TRAF3IP1 ITSN1 CYFIP1 EPN2 PPARG GAREM1 FOXA2 RNF207 KAT6A PPP1R13B CITED1
0.0184312	15	779	Actin filament-based process	MYOM2 MYOM1 KCNE5 APOA1 SORBS3 TSC1 PRKN NOX4 DPYSL3 PREX1 BCAS3 ABLIM2 RNF207 MYO18A CYFIP1
0.0184312	2	4	Extraocular skeletal muscle development	MYOM2 MYOM1
0.0184312	2	4	C-terminal protein deglutamylation	AGTPBP1 AGBL1
0.0184312	18	1002	Regulation of cellular component biogenesis	APP APOA1 SORBS3 SKAP1 TSC1 PRKN HDAC4 NOX4 DPYSL3 PREX1 BCAS3 ADGRB1 NTRK1 CYFIP1 RAPGEF1 TRAPPC12 INSIG1 TRAF3IP1
0.0184312	18	1017	Negative regulation of developmental process	TNFRSF21 PPARG ADAMTS7 ADAMTS12 ADGRB1 HDAC4 DPYSL3 CITED1 APP TSC1 INPP5D INSIG1 ZNF536 TRAF3IP1 CRMP1 EPN2 FOXA2 PRKN
0.0184312	17	953	Regulation of nervous system development	APP TNFRSF21 NTRK1 KIF13B RAPGEF1 DPYSL3 PREX1 PPARG DISC1 TSC1 ADGRB1 PRKN ZNF536 TRAF3IP1 ITSN1 CYFIP1 CRMP1
0.0184312	6	119	Cardiac muscle cell differentiation	MYOM2 MYOM1 NOX4 BVES TSC1 RXRA
0.0184312	17	971	Regulation of cell development	NTRK1 APOA1 KIF13B HDAC4 RAPGEF1 DPYSL3 PREX1 PPARG APP TNFRSF21 DISC1 TSC1 PRKN ZNF536 ITSN1 CYFIP1 CRMP1
0.0184312	41	3536	Cellular response to chemical stimulus	ACAA1 ACVR2A PPARG RPTOR OTUD4 TSC1 NR1D2 PRKN NTRK1 RAPGEF1 IL18R1 APOA1 CITED1 ADAMTS7 BCAS3 GAREM1 TNFRSF21 ADAMTS12 INSIG1 NEO1 HDAC4 NOX4 MTR PREX1 APP ADCY8 MST1R SIGIRR RXRA ADAMTSL2 CYFIP1 CTSB EPN2 SKAP1 DPYSL3 FOXA2 ACADVL AXIN1 PTPN5 ATP6V0D2 INPP5D
0.0184312	37	2938	Cellular response to organic substance	ACVR2A PPARG RPTOR OTUD4 TSC1 NR1D2 NTRK1 RAPGEF1 IL18R1 APOA1 CITED1 ADAMTS7 GAREM1 TNFRSF21 ADAMTS12 PRKN INSIG1 NEO1 HDAC4 NOX4 APP ADCY8 MST1R SIGIRR RXRA ADAMTSL2 CYFIP1 CTSB EPN2 SKAP1 DPYSL3 FOXA2 ACADVL AXIN1 PTPN5 ATP6V0D2 INPP5D
0.0184312	14	694	Cellular response to growth factor stimulus	ACVR2A NTRK1 RAPGEF1 CITED1 ADAMTS7 GAREM1 ADAMTS12 NEO1 NOX4 APP ADAMTSL2 CYFIP1 EPN2 SKAP1
0.0191425	13	682	Regulation of plasma membrane bounded cell projection organization	NTRK1 KIF13B HDAC4 RAPGEF1 DPYSL3 PREX1 BCAS3 DISC1 TSC1 PRKN ITSN1 CYFIP1 CRMP1
0.0191425	22	1552	Plasma membrane bounded cell projection organization	ABLIM2 NTRK1 TRAF3IP1 CYFIP1 KIF13B NEO1 HDAC4 CRMP1 RAPGEF1 DPYSL3 MTR APOA1 PREX1 BCAS3 APP TNFRSF21 DISC1 TSC1 PRKN ITSN1 TNPO1 ADGRB1
0.0191425	6	152	Secondary alcohol metabolic process	APOA1 ACADVL APP INSIG1 RXRA ACACA
0.0191425	2	5	Negative regulation of hexokinase activity	PRKN FOXA2
0.0191425	2	6	Regulation of modification of postsynaptic actin cytoskeleton	ITSN1 CYFIP1
0.0191425	10	426	Actin filament organization	MYOM2 MYOM1 APOA1 SORBS3 TSC1 PRKN NOX4 DPYSL3 PREX1 CYFIP1
0.0191425	22	1541	Cell adhesion	TNFRSF21 COL26A1 FOXA2 BVES APOA1 SKAP1 TSC1 CD99 NEO1 RAPGEF1 SORBS3 PREX1 TRIM29 ITGA11 BCAS3 APP HMCN2 DISC1 COL6A3 PEAR1 ADAMTS12 ADGRB1
0.0191425	10	404	Muscle organ development	MYOM2 MYOM1 BVES HDAC4 UNC45A NR1D2 ADGRB1 RXRA ITGA11 COL6A3
0.0191425	4	48	Mating	HDAC4 P2RX1 ACVR2A APP
0.0191425	6	146	Cholesterol metabolic process	APOA1 ACADVL APP INSIG1 RXRA ACACA
0.0191425	3	22	Aspartate family amino acid biosynthetic process	PLOD2 ADI1 MTR
0.0191425	43	3903	Regulation of cell communication	MST1R OTUD4 TSC1 GRID1 PEAR1 NTRK1 AXIN1 APP APOA1 ACVR2A RPTOR ADAMTS12 PRKN INSIG1 NEO1 LMCD1 NOX4 RAPGEF1 DNMBP P2RX1 IL18R1 SORBS3 PREX1 SKAP1 GNA12 ADCY8 DISC1 INPP5D ADGRB1 SIGIRR ADAMTSL2 ZNF536 TRAF3IP1 ITSN1 CYFIP1 EPN2 PPARG GAREM1 FOXA2 RNF207 KAT6A PPP1R13B CITED1
0.0191425	7	216	Regulation of cell-substrate adhesion	COL26A1 APOA1 TSC1 PREX1 BCAS3 DISC1 SKAP1
0.0191425	11	506	Regulation of neuron projection development	NTRK1 KIF13B RAPGEF1 DPYSL3 PREX1 DISC1 TSC1 PRKN ITSN1 CYFIP1 CRMP1
0.0191425	6	152	Response to purine-containing compound	RAPGEF1 NOX4 P2RX1 CITED1 PPARG APP
0.0191425	4	59	Negative regulation of cytokine-mediated signaling pathway	OTUD4 APOA1 SIGIRR PPARG
0.0191425	22	1548	Biological adhesion	TNFRSF21 COL26A1 FOXA2 BVES APOA1 SKAP1 TSC1 CD99 NEO1 RAPGEF1 SORBS3 PREX1 TRIM29 ITGA11 BCAS3 APP HMCN2 DISC1 COL6A3 PEAR1 ADAMTS12 ADGRB1
0.0191425	23	1589	Cell projection organization	ABLIM2 NTRK1 TRAF3IP1 CYFIP1 KIF13B DNAH9 NEO1 HDAC4 CRMP1 RAPGEF1 DPYSL3 MTR APOA1 PREX1 BCAS3 APP TNFRSF21 DISC1 TSC1 PRKN ITSN1 TNPO1 ADGRB1
0.0191425	21	1412	Neuron differentiation	NTRK1 CYFIP1 KIF13B NEO1 CRMP1 RAPGEF1 DPYSL3 MTR APOA1 PREX1 AGTPBP1 APP TNFRSF21 RDH13 DISC1 TSC1 PRKN ZNF536 ITSN1 FOXA2 ADGRB1
0.0191425	7	198	Actomyosin structure organization	MYOM2 MYOM1 APOA1 SORBS3 TSC1 NOX4 MYO18A
0.0191425	17	1008	Neuron projection development	NTRK1 CYFIP1 KIF13B NEO1 CRMP1 RAPGEF1 DPYSL3 MTR APOA1 PREX1 APP TNFRSF21 DISC1 TSC1 PRKN ITSN1 ADGRB1
0.0191425	5	101	Regulation of actin filament bundle assembly	APOA1 SORBS3 TSC1 PRKN NOX4
0.0191425	2	5	Negative regulation of glucokinase activity	PRKN FOXA2
0.0191425	6	150	Cardiocyte differentiation	MYOM2 MYOM1 NOX4 BVES TSC1 RXRA
0.0191425	5	103	Synaptic transmission, glutamatergic	GRID1 P2RX1 DISC1 PRKN NTRK1
0.0191425	2	6	Protein side chain deglutamylation	AGTPBP1 AGBL1
0.0191425	26	1954	Regulation of cell differentiation	NTRK1 PPARG APOA1 ACVR2A ADAMTS7 ADAMTS12 KIF13B HDAC4 RAPGEF1 DPYSL3 PREX1 CITED1 APP TNFRSF21 DISC1 TSC1 INPP5D NR1D2 ADGRB1 PRKN INSIG1 ZNF536 ITSN1 CYFIP1 CRMP1 FOXA2
0.0191425	13	665	Regulation of neuron differentiation	NTRK1 KIF13B RAPGEF1 DPYSL3 PREX1 APP DISC1 TSC1 PRKN ZNF536 ITSN1 CYFIP1 CRMP1
0.0191425	18	1154	Neuron development	NTRK1 CYFIP1 KIF13B NEO1 CRMP1 RAPGEF1 DPYSL3 MTR APOA1 PREX1 APP TNFRSF21 RDH13 DISC1 TSC1 PRKN ITSN1 ADGRB1
0.0191425	15	844	Regulation of neurogenesis	NTRK1 KIF13B RAPGEF1 DPYSL3 PREX1 PPARG APP TNFRSF21 DISC1 TSC1 PRKN ZNF536 ITSN1 CYFIP1 CRMP1
0.0191425	33	2763	Regulation of developmental process	APP TNFRSF21 NTRK1 PPARG APOA1 ACVR2A ADAMTS7 ADAMTS12 ADGRB1 KIF13B HDAC4 RAPGEF1 BVES DPYSL3 PREX1 CITED1 GNA12 DISC1 TSC1 INPP5D NR1D2 PRKN RXRA INSIG1 ZNF536 TRAF3IP1 ITSN1 CYFIP1 CRMP1 EPN2 DNMBP FOXA2 RNF207
0.0191425	20	1344	Positive regulation of cellular component organization	NTRK1 APOA1 SORBS3 SKAP1 TSC1 PRKN HDAC4 NOX4 RAPGEF1 DPYSL3 PREX1 PPARG BCAS3 DISC1 ADGRB1 ITSN1 CYFIP1 APP MYO18A PPP1R13B
0.0191425	8	285	Striated muscle cell differentiation	MYOM2 MYOM1 BVES HDAC4 NOX4 TSC1 ADGRB1 RXRA
0.0191425	4	56	Positive regulation of stress fiber assembly	APOA1 SORBS3 NOX4 TSC1
0.0191425	14	723	Response to growth factor	ACVR2A NTRK1 RAPGEF1 CITED1 ADAMTS7 GAREM1 ADAMTS12 NEO1 NOX4 APP ADAMTSL2 CYFIP1 EPN2 SKAP1
0.0193511	13	687	Actin cytoskeleton organization	MYOM2 MYOM1 APOA1 SORBS3 TSC1 PRKN NOX4 DPYSL3 PREX1 BCAS3 ABLIM2 MYO18A CYFIP1
0.0193511	11	517	Axon development	CYFIP1 KIF13B NEO1 CRMP1 MTR APOA1 APP TNFRSF21 DISC1 NTRK1 ADGRB1
0.0197554	13	691	Regulation of cell projection organization	NTRK1 KIF13B HDAC4 RAPGEF1 DPYSL3 PREX1 BCAS3 DISC1 TSC1 PRKN ITSN1 CYFIP1 CRMP1
0.0197554	22	1575	Generation of neurons	NTRK1 CYFIP1 KIF13B NEO1 CRMP1 RAPGEF1 DPYSL3 MTR APOA1 PREX1 PPARG AGTPBP1 APP TNFRSF21 RDH13 DISC1 TSC1 PRKN ZNF536 ITSN1 FOXA2 ADGRB1
0.0210924	18	1172	Cellular component morphogenesis	MYOM2 MYOM1 COL6A3 CYFIP1 APOA1 KIF13B NEO1 CRMP1 NOX4 BVES PREX1 APP GNA12 DISC1 PRKN NTRK1 DNMBP ADGRB1
0.0211286	6	164	Actin filament bundle assembly	APOA1 SORBS3 TSC1 PRKN NOX4 DPYSL3
0.0211286	4	63	Negative regulation of response to cytokine stimulus	OTUD4 APOA1 SIGIRR PPARG
0.0211608	6	165	Cell recognition	CRTAM APP TNFRSF21 ADGRB1 PEAR1 CATSPER4
0.0220733	45	4319	Regulation of biological quality	APP ACAA1 BVES APOA1 PPARG RPTOR SLC12A9 ATP6V0D2 SYN2 SLC9C2 KCNE5 PNPLA1 ACVR2A FOXA2 TSC1 PRKN INSIG1 INSC NEO1 ACADVL NOX4 P2RX1 SLC16A10 IL18R1 PREX1 AGTPBP1 GNA12 ADCY8 RDH13 DISC1 INPP5D NR1D2 ADGRB1 GRID1 PEAR1 DPYD NTRK1 ITSN1 CYFIP1 THRAP3 DNMBP RNF207 TNPO1 PPP1R13B RCOR1
0.0221146	19	1286	Negative regulation of multicellular organismal process	TNFRSF21 APOA1 PPARG ADAMTS7 ADAMTS12 ADGRB1 HDAC4 DPYSL3 IL18R1 CITED1 APP TSC1 INPP5D SIGIRR ZNF536 TRAF3IP1 CRMP1 EPN2 FOXA2
0.0222401	6	168	Actin filament bundle organization	APOA1 SORBS3 TSC1 PRKN NOX4 DPYSL3
0.0226115	6	169	Sterol metabolic process	APOA1 ACADVL APP INSIG1 RXRA ACACA
0.0230762	4	66	Positive regulation of actin filament bundle assembly	APOA1 SORBS3 NOX4 TSC1
0.0237639	3	30	Positive regulation of peptidyl-threonine phosphorylation	RPTOR APP AXIN1
0.0237639	25	1945	Positive regulation of signaling	MST1R NTRK1 APOA1 ACVR2A RPTOR PRKN NEO1 LMCD1 NOX4 RAPGEF1 BVES IL18R1 SORBS3 SKAP1 ADCY8 DISC1 ITSN1 CYFIP1 APP EPN2 GAREM1 AXIN1 RNF207 PPP1R13B CITED1
0.0270469	2	8	Protein deglutamylation	AGTPBP1 AGBL1
0.0273842	37	3382	Regulation of multicellular organismal process	APP TNFRSF21 KCNE5 NTRK1 CRTAM IL18R1 APOA1 ACVR2A FOXA2 PPARG ADAMTS7 ADAMTS12 ADGRB1 KIF13B HDAC4 LMCD1 RAPGEF1 P2RX1 BVES DPYSL3 PREX1 CITED1 BCAS3 DISC1 TSC1 INPP5D NR1D2 SIGIRR PRKN RXRA ZNF536 TRAF3IP1 ITSN1 CYFIP1 CRMP1 EPN2 RNF207
0.0273842	9	391	Neuron death	TNFRSF21 CITED1 PRKN HDAC4 PPP1R13B APP TSC1 NTRK1 ITSN1
0.0275858	11	559	Organic hydroxy compound metabolic process	APOA1 ACADVL CITED1 APP RDH13 PRKN INSIG1 ACAA1 INPP5D RXRA ACACA
0.0275858	32	2785	Anatomical structure morphogenesis	MYOM2 MYOM1 FOXA2 COL6A3 CYFIP1 APOA1 PPARG ADAMTS12 ADGRB1 KIF13B TRAF3IP1 NEO1 CRMP1 NOX4 BVES ACVR2A PREX1 CITED1 AGTPBP1 BCAS3 APP GNA12 RDH13 DISC1 TSC1 PRKN RXRA INSIG1 NTRK1 EPN2 DNMBP RNF207
0.0275858	17	1125	Regulation of anatomical structure morphogenesis	APOA1 PPARG ADAMTS12 ADGRB1 KIF13B BVES PREX1 CITED1 GNA12 DISC1 PRKN RXRA CYFIP1 EPN2 DNMBP FOXA2 RNF207
0.0275858	9	395	Positive regulation of cell projection organization	NTRK1 HDAC4 RAPGEF1 DPYSL3 BCAS3 DISC1 PRKN ITSN1 CYFIP1
0.0275858	12	645	Muscle structure development	MYOM2 MYOM1 BVES HDAC4 NOX4 UNC45A TSC1 NR1D2 ADGRB1 RXRA ITGA11 COL6A3
0.029362	11	566	Positive regulation of cell development	NTRK1 APOA1 RAPGEF1 DPYSL3 PREX1 PPARG DISC1 PRKN ITSN1 CYFIP1 APP
0.029362	9	400	Regulation of actin filament-based process	APOA1 SORBS3 TSC1 PRKN NOX4 PREX1 BCAS3 RNF207 CYFIP1
0.0294553	7	251	Neuron apoptotic process	TNFRSF21 CITED1 PRKN HDAC4 APP NTRK1 ITSN1
0.0301946	2	9	Regulation of modification of postsynaptic structure	ITSN1 CYFIP1
0.0307558	4	75	Response to axon injury	DPYSL3 MTR APOA1 NTRK1
0.033133	22	1683	Neurogenesis	NTRK1 CYFIP1 KIF13B NEO1 CRMP1 RAPGEF1 DPYSL3 MTR APOA1 PREX1 PPARG AGTPBP1 APP TNFRSF21 RDH13 DISC1 TSC1 PRKN ZNF536 ITSN1 FOXA2 ADGRB1
0.033133	4	77	Response to estrogen	CITED1 BCAS3 APOA1 PPARG
0.0347504	2	10	Regulation of endocytic recycling	EIPR1 BVES
0.0347504	2	10	Regulation of glucokinase activity	PRKN FOXA2
0.0347504	19	1372	Response to cytokine	OTUD4 IL18R1 APOA1 TNFRSF21 PRKN HDAC4 CITED1 APP MST1R SIGIRR PPARG ADAMTS7 ADAMTS12 DPYSL3 KLHL20 RAPGEF1 PTPN5 FOXA2 INPP5D
0.0347504	11	586	Positive regulation of cellular component biogenesis	APOA1 SORBS3 SKAP1 TSC1 HDAC4 NOX4 DPYSL3 BCAS3 ADGRB1 NTRK1 CYFIP1
0.0348564	24	1921	Locomotion	CYFIP1 APOA1 PPARG ADGRB1 NEO1 HDAC4 CRMP1 NOX4 BVES DPYSL3 PREX1 BCAS3 APP GNA12 DISC1 DPCD CATSPER4 NTRK1 ITGA11 SKAP1 ADAMTS12 MYO18A SLC7A5 INPP5D
0.0351695	16	1067	Cell morphogenesis	COL6A3 CYFIP1 APOA1 KIF13B NEO1 CRMP1 NOX4 BVES PREX1 APP GNA12 DISC1 PRKN NTRK1 DNMBP ADGRB1
0.0351695	13	774	Negative regulation of cell differentiation	PPARG ADAMTS7 ADAMTS12 HDAC4 DPYSL3 CITED1 APP TSC1 INPP5D INSIG1 ZNF536 CRMP1 FOXA2
0.0351695	30	2621	Positive regulation of response to stimulus	MST1R OTUD4 NTRK1 DENND1B CRTAM IL18R1 APOA1 ACVR2A SKAP1 RPTOR SUSD4 PRKN NEO1 LMCD1 NOX4 RAPGEF1 SORBS3 TNFRSF21 ADCY8 DISC1 ITSN1 CYFIP1 APP EPN2 GAREM1 AXIN1 PPP1R13B CITED1 CTSB INPP5D
0.0362545	16	1072	Enzyme linked receptor protein signaling pathway	FRK ACVR2A MST1R TSC1 NTRK1 CITED1 GAREM1 ADAMTS12 NEO1 RAPGEF1 APP ADAMTSL2 CYFIP1 EPN2 ATP6V0D2 ITSN1
0.0369238	24	1937	Positive regulation of cell communication	MST1R NTRK1 APOA1 ACVR2A RPTOR PRKN NEO1 LMCD1 NOX4 RAPGEF1 IL18R1 SORBS3 SKAP1 ADCY8 DISC1 ITSN1 CYFIP1 APP EPN2 GAREM1 AXIN1 RNF207 PPP1R13B CITED1
0.0373877	3	39	Neurotrophin signaling pathway	NTRK1 RAPGEF1 CYFIP1
0.0376014	5	137	Response to organophosphorus	RAPGEF1 NOX4 P2RX1 CITED1 APP
0.0381709	14	887	Import into cell	SLC12A9 SLC9C2 ADGRB1 DENND1B APOA1 EPN2 RAPGEF1 PPARG APP PRKN PEAR1 ITSN1 MYO18A CYFIP1
0.0381709	2	11	Regulation of spontaneous synaptic transmission	APP PRKN
0.0381709	2	11	Regulation of hexokinase activity	PRKN FOXA2
0.0381709	4	84	Positive regulation of phagocytosis	APOA1 RAPGEF1 PPARG MYO18A
0.0381709	30	2653	Regulation of cellular component organization	APP RPTOR PRKN NTRK1 APOA1 SORBS3 SKAP1 TSC1 KIF13B HDAC4 NOX4 RAPGEF1 BVES DPYSL3 PREX1 KDM4B PPARG BCAS3 GNA12 DISC1 ADGRB1 TRAF3IP1 ITSN1 CYFIP1 CRMP1 DNMBP TRAPPC12 INSIG1 MYO18A PPP1R13B
0.0381709	5	139	Lipid homeostasis	APOA1 PNPLA1 INSIG1 NR1D2 PPARG
0.0398203	7	277	Regulation of cellular response to growth factor stimulus	ADAMTS12 NEO1 ACVR2A ADAMTSL2 CYFIP1 EPN2 CITED1
0.0398203	2	12	Modification of postsynaptic actin cytoskeleton	ITSN1 CYFIP1
0.0398203	7	278	Regulation of actin filament organization	APOA1 SORBS3 TSC1 PRKN NOX4 PREX1 CYFIP1
0.0398203	6	207	Locomotory behavior	AGTPBP1 APP ADCY8 TSC1 PRKN FOXA2
0.0398203	37	3529	Regulation of signal transduction	MST1R OTUD4 TSC1 PEAR1 NTRK1 AXIN1 APP APOA1 ACVR2A RPTOR ADAMTS12 PRKN INSIG1 NEO1 LMCD1 NOX4 RAPGEF1 DNMBP IL18R1 SORBS3 PREX1 SKAP1 GNA12 DISC1 INPP5D SIGIRR ADAMTSL2 ZNF536 TRAF3IP1 ITSN1 CYFIP1 EPN2 PPARG GAREM1 KAT6A PPP1R13B CITED1
0.0398203	3	42	Negative regulation of cellular carbohydrate metabolic process	PRKN HDAC4 FOXA2
0.0398203	8	357	Regulation of actin cytoskeleton organization	APOA1 SORBS3 TSC1 PRKN NOX4 PREX1 BCAS3 CYFIP1
0.0398203	2	12	Nerve growth factor signaling pathway	NTRK1 RAPGEF1
0.0398203	47	4820	Regulation of response to stimulus	MST1R OTUD4 TSC1 PRKN PEAR1 NTRK1 DENND1B AXIN1 APP CRTAM IL18R1 APOA1 ACVR2A FOXA2 SKAP1 RPTOR SUSD4 ADAMTS12 INSIG1 NEO1 HDAC4 LMCD1 NOX4 RAPGEF1 DNMBP SORBS3 PREX1 PPARG TNFRSF21 GNA12 ADCY8 DISC1 INPP5D NR1D2 SIGIRR ADAMTSL2 ZNF536 TRAF3IP1 ITSN1 CYFIP1 EPN2 GAREM1 CD99 KAT6A PPP1R13B CITED1 CTSB
0.0398203	4	87	Regulation of stress fiber assembly	APOA1 SORBS3 TSC1 NOX4
0.0398203	2	12	Histone H4 deacetylation	HDAC4 RCOR1
0.0412659	12	712	Supramolecular fiber organization	MYOM2 MYOM1 PLOD2 APOA1 SORBS3 TSC1 PRKN NOX4 DPYSL3 PREX1 APP CYFIP1
0.0412659	3	43	Response to electrical stimulus	DISC1 NTRK1 CYFIP1
0.0415083	8	362	Muscle cell differentiation	MYOM2 MYOM1 BVES HDAC4 NOX4 TSC1 ADGRB1 RXRA
0.0415713	2	13	Positive regulation of cytoplasmic transport	EIPR1 PRKN
0.0415713	2	13	Regulation of modification of synaptic structure	ITSN1 CYFIP1
0.0415713	7	287	Phagocytosis	ADGRB1 APOA1 RAPGEF1 PPARG PEAR1 MYO18A CYFIP1
0.0415713	2	13	Insemination	P2RX1 ACVR2A
0.0415713	4	91	Cellular amino acid biosynthetic process	PLOD2 ADI1 MTR DPYD
0.0415713	2	13	Methionine biosynthetic process	ADI1 MTR
0.0415713	22	1762	Positive regulation of signal transduction	MST1R NTRK1 APOA1 ACVR2A RPTOR PRKN NEO1 LMCD1 NOX4 RAPGEF1 IL18R1 SORBS3 SKAP1 DISC1 ITSN1 CYFIP1 APP EPN2 GAREM1 AXIN1 PPP1R13B CITED1
0.0415713	7	289	Positive regulation of neuron projection development	NTRK1 RAPGEF1 DPYSL3 DISC1 PRKN ITSN1 CYFIP1
0.0415713	2	13	Skeletal muscle myosin thick filament assembly	MYOM2 MYOM1
0.0415713	26	2230	Cell development	MYOM2 MYOM1 COL6A3 NTRK1 CYFIP1 APOA1 PPARG KIF13B NEO1 HDAC4 CRMP1 RAPGEF1 BVES DPYSL3 MTR PREX1 APP TNFRSF21 RDH13 DISC1 TSC1 PRKN CATSPER4 ZNF536 ITSN1 ADGRB1
0.0415713	2	13	Response to parathyroid hormone	HDAC4 CITED1
0.0415713	2	13	Striated muscle myosin thick filament assembly	MYOM2 MYOM1
0.0419758	3	45	Regulation of peptidyl-threonine phosphorylation	RPTOR APP AXIN1
0.0419758	6	217	Cardiac muscle tissue development	MYOM2 MYOM1 NOX4 BVES TSC1 RXRA
0.0420853	28	2474	Nervous system development	APP TNFRSF21 NTRK1 CYFIP1 KIF13B NEO1 CRMP1 SLC7A5 RAPGEF1 DPYSL3 MTR APOA1 PREX1 CITED1 PPARG AGTPBP1 RDH13 DISC1 TSC1 DPCD ADGRB1 PRKN INSC ZNF536 TRAF3IP1 ITSN1 FOXA2 HDAC4
0.043235	8	372	Regulation of supramolecular fiber organization	APOA1 SORBS3 TSC1 PRKN NOX4 PREX1 APP CYFIP1
0.0435375	12	730	Transmembrane receptor protein tyrosine kinase signaling pathway	FRK MST1R TSC1 NTRK1 GAREM1 ADAMTS12 RAPGEF1 APP CYFIP1 EPN2 ATP6V0D2 ITSN1
0.0452046	5	154	Adult behavior	AGTPBP1 APP TSC1 PRKN FOXA2
0.0452285	2	14	Protein oxidation	LOXL1 APOA1
0.0452285	2	14	Myosin filament assembly	MYOM2 MYOM1
0.0452285	2	14	Cellular response to manganese ion	APP PRKN
0.0459405	4	96	Regulation of actomyosin structure organization	APOA1 SORBS3 TSC1 NOX4
0.0460063	8	379	Alcohol metabolic process	APOA1 ACADVL APP RDH13 INSIG1 INPP5D RXRA ACACA
0.0467202	3	48	Negative regulation of carbohydrate metabolic process	PRKN HDAC4 FOXA2
0.0475126	9	467	Modulation of chemical synaptic transmission	GRID1 P2RX1 ADCY8 DISC1 ADGRB1 PRKN NTRK1 CYFIP1 APP
0.0476729	2	15	Membrane repolarization during ventricular cardiac muscle cell action potential	KCNE5 RNF207
0.0476729	9	468	Regulation of trans-synaptic signaling	GRID1 P2RX1 ADCY8 DISC1 ADGRB1 PRKN NTRK1 CYFIP1 APP
0.0476729	6	227	Positive regulation of supramolecular fiber organization	APOA1 SORBS3 NOX4 TSC1 APP CYFIP1
0.0476729	8	386	Striated muscle tissue development	MYOM2 MYOM1 BVES HDAC4 NOX4 TSC1 NR1D2 RXRA
0.0476729	2	15	C-terminal protein amino acid modification	AGTPBP1 AGBL1
0.0476729	2	15	Skeletal muscle thin filament assembly	MYOM2 MYOM1
0.0476729	2	15	Myosin filament organization	MYOM2 MYOM1
0.0476729	2	15	Negative regulation of fatty acid biosynthetic process	ACADVL INSIG1
0.0476729	4	99	Response to cAMP	RAPGEF1 NOX4 CITED1 APP
0.0487377	3	50	Sulfur amino acid metabolic process	ADI1 NOX4 MTR
0.0488502	10	564	Positive regulation of nervous system development	NTRK1 RAPGEF1 DPYSL3 PPARG DISC1 ADGRB1 PRKN ITSN1 CYFIP1 APP
